# Supplementary material for: HopE and HopD Porin-Mediated Drug Influx Contributes to Intrinsic Antimicrobial Susceptibility and Inhibits Streptomycin Resistance Acquisition by Natural Transformation in Helicobacter pylori
Source: Microbiol Spectr. 2022 Mar 2;10(2):e01987-21. doi: 10.1128/spectrum.01987-21 (PMC9045298; doi:10.1128/spectrum.01987-21)
Supplement: SUPPLEMENTAL FILE 2 — Supplemental material. Download SPECTRUM01987-21_Supp_2_seq10.xlsx, XLSX file, 0.02 MB [file spectrum01987-21_supp_2_seq10.xlsx]

## Sheet: HopA
Supplementary Table S2. Flanking sequences of hopA, hopB, hopC, hopD and hopE.
NC_000915.1: Helicobacter pylori 26695, transporter-tRNA-hopA-kdsB
transporter-tRNA-hopA-kdsB
ATGTTTGAAAAGATACAAAAAGAATGGCTGAGCAACATTCAAAAGGATTTGTTGTCTGGTTTTGTGGTGGGGCTTTCTGTGATCCCAGAGACGGCCGGCTTTGCGATCATGGTGGGTTTAGATGTGGGCGTGGCGTTTTATACGACCTTTTACATGGCTTTTGTTTTGTCTCTTTTTGGGGCTAGAAAGGCGATGATTAGCGCAGCGGCCGGCTCAGTGGCGCTCATTTTAGTGGGCGTGGTTAAAAACTATGGGCTTGAATACGCGGGCGTGGCGACTCTTATGGCAGGGGTGTTGCAAATTCTTTTAGGCTATTTGAAAATAGGGAATCTTTTGAGGTTTATCCCCCAATCAGTGATGTATGGCTTTGTGAACGCGCTAGGCATTTTGCTTTTAATG…
The bolded sequences are the flanking sequences

## Sheet: HopB
Supplementary Table S2. Flanking sequences of hopA, hopB, hopC, hopD and hopE.
NC_000915.1: Helicobacter pylori 26695, transporter-tRNA-hopA-kdsB
hopC-hopB-hofG
ATGATAAAGAAAAATAGAACGCTGTTTCTTAGTCTAGCCCTTTGCGCTAGCATAAGTTATGCCGAAGATGATGGAGGGTTTTTCACCGTCGGTTATCAGCTTGGGCAGGTCATGCAAGATGTCCAAAACCCAGGCGGCGCTAAAAGCGACGAACTCGCTAGAGAGCTTAACGCTGATGTAACGAACAACATTTTAAACAACAACACCGGAGGCAATGTCGCAGGGGCGTTGAGTAACGCTTTCTCCCAATACCTTTATTCGCTTTTAGGGGCGTATCCCACGAAACTCAATGGTAACGATGTGTCTGCGAACGCTCTTTTAAGTGGTGCGGTAGGCTCTGGGACTTGCGCGGCTGCAGGGACGGCTGGTGGCTCAACTCTTAACACTCAAAGCGCTTGC…
The bolded sequences are the flanking sequences

## Sheet: HopC
Supplementary Table S2. Flanking sequences of hopA, hopB, hopC, hopD and hopE.
NC_000915.1: Helicobacter pylori 26695, helicase-hopC-hopB
TTGTTAGAAACTTTGCAATTAAACCCTGAGCAGCTAAAAGCGGCCAAGGCTTTGCAAGGGCATAATTTAATCATTGCGAGCGCTGGCACAGGAAAGACTTCTACGATTGTGGGGCGTATTTTATACCTGCTTGATAACGGCATCAAGCCTGAAGAAATCTTGCTTTTGACTTTCACCAATAAAGCGAGTAATGAAATGATTGCCAGGGTGGCTAAATATTTTAAATCAAGCTCCAAAATTGAAGCGGGCACTTTCCATGCGGTAGCGTATCGCTACTTAAAAGAGCATTACCCTAATTTAAGCCTAAAGCAACCTAAAGAATTGAGAAAACTTTTAGAAAGCATTGTGGACACTAAAAACGCCATAGATGACGATAAAAAGCCCTACACTTCGCAGCAC…
The bolded sequences are the flanking sequences

## Sheet: HopD
Supplementary Table S2. Flanking sequences of hopA, hopB, hopC, hopD and hopE.
NC_000915.1: Helicobacter pylori 26695, eptA-hopD-hypothetical-citrate synthase
TTACTCTTTTTTGTGTTTAAGCAGATCTAAAGAAGGGCGATAAACAACGCTTGGGTTTTTAAAATCCAAAAACACCCCTAAAACGCTATGGAAAATCACATTTTGATTAATGGGGGTTTGGGTTTGAATGATGGAATGCTTTTCTTTGAAAGGCTCATTAGCATAAACGATAAAGGGGATCTCGTATTGTTCTTTGGGGGCGATGCTTTTAGGAATGCCATGCAAATAGAACGCTTCTTCGCCCAAACTTTCGCCATGATCGCTTAAATAGATCATTAAGGCGGGCTGCTTGGCGTTTTCAAGCATGCTAATGATCTTATCTAGCAGATAGTCGTTGTAAAAAATGGTGTTGTCATAGGCGTTAATCAGGCTTTCTTTGGAGCAAGAAGACAGATCAGC…
The bolded sequences are the flanking sequences

## Sheet: HopE
Supplementary Table S2. Flanking sequences of hopA, hopB, hopC, hopD and hopE.
NC_000915.1: Helicobacter pylori 26695,Uvr(excinuclease ABC subunit UvrA)-HopE(Hop family outer membrane protein HopE)-rsmH(16SrRNA(cytosine(1402)-N(4))-methyltransferase RsmH)
CTATTTCAATTCCAAAGCTAAAAATTTTCCCGTGTAGCTTTGGGTTTTTTCGCAATTTTGCGCCACCTCTAAAGGCGTGCCGCTCGCAATGACTTTCCCGCCCTTATCCCCCCCATCAGGCCCCATGTCTATAATGTAGTCAGCGTTTTTGATAATGTCTAAATTATGCTCAATCACTAGCATAGAATTGCCTAACGCCACTAAAGAATGCAAGACTTGTAAAAGATGATTCACGTCTTCAAAATGCAAACCGGTAGTAGGCTCATCTAAAATATAAAGGGTTTTGCCTGTGTCTTTTTTACTCAATTCTTTAGCTAATTTGATCCTTTGAGCCTCCCCCCCACTTAAAGTCGTAGCGTTTTGCCCTAAAGTGATATAGCCTAAGCCCACATCCATAAG…
The bolded sequences are the flanking sequences
