# Supplementary material for: HopE and HopD Porin-Mediated Drug Influx Contributes to Intrinsic Antimicrobial Susceptibility and Inhibits Streptomycin Resistance Acquisition by Natural Transformation in Helicobacter pylori
Source: Microbiol Spectr. 2022 Mar 2;10(2):e01987-21. doi: 10.1128/spectrum.01987-21 (PMC9045298; doi:10.1128/spectrum.01987-21)
Supplement: SUPPLEMENTAL FILE 3 — Supplemental material. Download SPECTRUM01987-21_Supp_3_seq11.xlsx, XLSX file, 0.01 MB [file spectrum01987-21_supp_3_seq11.xlsx]

## Sheet: Sheet1
Supplementary Table S3. Primers used in this study.
Name	Sequence (5’-3’)	Description
HopA-5F	GCAGTCTATCATTAACGCAAAATC	Amplification of HopA 5’-arm flanking sequence
HopA-5R	TATTGAATCGGTTCTCATTACTAATGAG	Amplification of HopA 5’-arm flanking sequence
HopA-3F	AAAATGTTCCTTAAAGTAATGTTTTGTTTG	Amplification of HopA 3’-arm flanking sequence
HopA-3R	GTGGTTTTAGATAGCCAAAATAACG	Amplification of HopA 3’-arm flanking sequence
HopA-KnF	CTCATTAGTAATGAGAACCGATTCAATAtcagaagaactcgtcaagaagg	Amplification of Kanamycin resistance gene
HopA-KnR	CAAACAAAACATTACTTTAAGGAACATTTTatgattgaacaagatggattgcac	Amplification of Kanamycin resistance gene
HopA-outF	GAATATCATCTCAGGGCTTTTGGGG	HopA outer primer
HopA-outR	CGACTTGCGCTAAAGTTATTGATGAAG	HopA outer primer
HopA-inF	GATTTGATATAGGCATGGTTGTAATC	HopA inner primer
HopA-inR	GAGCCGATCTAGCTATAGTTATTC	HopA inner primer
HopB-5F	CACCAAAATAGGCTATAAGCAATTCT	Amplification of HopB 5’-arm flanking sequence
HopB-5R	GTTTGTCTCTTTCCCCCTTTCT	Amplification of HopB 5’-arm flanking sequence
HopB-3F	AAAAGCTCAAGGCCTTTTATAGG	Amplification of HopB 3’-arm flanking sequence
HopB-3R	TGGTTTTAAAAGCGCTCTTCTTG	Amplification of HopB 3’-arm flanking sequence
HopB-KnF	AGAAAGGGGGAAAGAGACAAACatgattgaacaagatggattgcac	Amplification of Kanamycin resistance gene
HopB-KnR	CCTATAAAAGGCCTTGAGCTTTTtcagaagaactcgtcaagaagg	Amplification of Kanamycin resistance gene
HopB-outF	CTCAACAATCAGGTGAGAAGCATGC	HopB outer primer
HopB-outR	CACTTCCTACGCTAGATGCAAATGTATG	HopB outer primer
HopB-inF	GTAGTAGTAGTGCGACCACTG	HopB inner primer
HopB-inR	GAAGGAGTTCATGTAAGTCAAATAAAC	HopB inner primer
HopC-5F2	CTCAATCAAGGAGCATCCCATTG	Amplification of HopC 5’-arm flanking sequence
HopC-5R2	TTGCATGTTGGGGAAATTGGTG	Amplification of HopC 5’-arm flanking sequence
HopC-3F2	CAACAGCTCACCTACTTGAATGC	Amplification of HopC 3’-arm flanking sequence
HopC-3R2	CATTCAAAATATTCGTTGAACGGCT	Amplification of HopC 3’-arm flanking sequence
HopC-KnF2	CACCAATTTCCCCAACATGCAAtcatgaacaataaaactgtctgc	Amplification of Kanamycin resistance gene
HopC-KnR2	GCATTCAAGTAGGTGAGCTGTTGttagaaaaactcatcgagcatc	Amplification of Kanamycin resistance gene
HopC-outF2	CAAGCTCTGATGTAACTAAATCCC	HopC outer primer
HopC-outR2	ATAATAGCGCAAACCGATATTCC	HopC outer primer
HopD-5F	GGGTGGTTGCATTTAAGAGC	Amplification of HopD 5’-arm flanking sequence
HopD-5R	AAGCTTAAACTCCTTTTTAAACTCCC	Amplification of HopD 5’-arm flanking sequence
HopD-3F	GTTTTCTCCTTTTATTACTTGAAATAAGATTGA	Amplification of HopD 3’-arm flanking sequence
HopD-3R	GTAATTTTTTACTAACCGCATGCAAA	Amplification of HopD 3’-arm flanking sequence
HopD-KnF	GGGAGTTTAAAAAGGAGTTTAAGCTTtcagaagaactcgtcaagaagg	Amplification of Kanamycin resistance gene
HopD-KnR	TCAATCTTATTTCAAGTAATAAAAGGAGAAAACatgattgaacaagatggattgcac	Amplification of Kanamycin resistance gene
HopD-outF	CTCAGATGGAATAATGATGCCAAACACG	HopD outer primer
HopD-outR	AGCGTTGAATAGAAGCGTTGGTTAAG	HopD outer primer
HopD-inF	GATTGCACTTGAGAATGGATGTTG	HopD inner primer
HopD-inR	CGAACACTATGACAGCATCACAG	HopD inner primer
HopE-5F	CTCGTGCTCATAGAACTAATAGGC	Amplification of HopE 5’-arm flanking sequence
HopE-5R	TCCTTTACATTCCTATCTTTAAAATTGTCTC	Amplification of HopE 5’-arm flanking sequence
HopE-3F	ACCCTTTAAAAGGGTGTCTTTAAGC	Amplification of HopE 3’-arm flanking sequence
HopE-3R	TTCAATTCGCTTTCTAAATCCATGC	Amplification of HopE 3’-arm flanking sequence
HopE-KnF	GAGACAATTTTAAAGATAGGAATGTAAAGGAatgattgaacaagatggattgcac	Amplification of Kanamycin resistance gene
HopE-KnR	GGCTTAAAGACACCCTTTTAAAGGGTtcagaagaactcgtcaagaagg	Amplification of Kanamycin resistance gene
HopE-outF	CAAACGCAAGCTCTCTAATTTATCATTAAACG	HopE outer primer
HopE-outR	TTTGTATTCCTTGATTTCGCCATAGTCTC	HopE outer primer
HopE-inF	CACCAATATCAATTGGCATGCTAAATACG	HopE inner primer
HopE-inR	CGTTATCAATAATATCAGCTAACAAATCGCTC	HopE inner primer
