# Supplementary material for: HopE and HopD Porin-Mediated Drug Influx Contributes to Intrinsic Antimicrobial Susceptibility and Inhibits Streptomycin Resistance Acquisition by Natural Transformation in Helicobacter pylori
Source: Microbiol Spectr. 2022 Mar 2;10(2):e01987-21. doi: 10.1128/spectrum.01987-21 (PMC9045298; doi:10.1128/spectrum.01987-21)
Supplement: SUPPLEMENTAL FILE 4 — Supplemental material. Download SPECTRUM01987-21_Supp_4_seq12.xlsx, XLSX file, 0.02 MB [file spectrum01987-21_supp_4_seq12.xlsx]

## Sheet: HopA
Supplementary Table S4. Recombinant plasmid sequence fragments
HopA recombination sequence
GCAGTCTATCATTAACGCAAAATCCGGGGCTAAAACAAGGCTTTCTACTTTTTTTGCCGGCTTTTCTTTAATGGTGCTCATATTAGTGTTTAATGAATATGTGGTTAAGATCCCCATTGTGGCGGTTGTGGCGGTAATGGTGATGATTTCTTTCACCACTTTTAATTTCCAATCCATTATTAACATTAAAAAAATCAAGCTCTATGACACGCTCAACATGCTCTTAGTCGTGGCGGTGGTTTTATACACGCATAATTTAGCGATAGGGGTTGTGGTGGGGGTTTTAGTCAATGCGTTATGGATCAAATCTAAAGGGATTGCATGAAATTTTATTTTAAAAAGTTGGGTAGCTAGAGATATGGCTCCAGATGTAGGATTCGAACCTACGACCAAGCGGTT…
The bolded sequences are the flanking sequences
The sequence in purple is kanamycin resistance expression cassette

## Sheet: HopB
Supplementary Table S4. Recombinant plasmid sequence fragments
HopB recombination sequence
CACCAAAATAGGCTATAAGCAATTCTTCGGGAAGAAAAGGAATATCGGTTTGCGCTATTATGGTTTCTTTTCTTATAACGGAGCGAGCGTGGGCTTTAGATCCACTCAAAATAATGTAGGGTTATACACTTATGGGGTGGGGACTGATGTGTTGTATAACATCTTTAGCCGCTCCTATCAAAACCGCTCTGTGGATATGGGCTTTTTTAGCGGTATCCAATTAGCCGGTGAGACCTTCCAATCCACGCTCAGAGATGACCCCAATGTGAAATTGCATGGGAAAATCAATAACACGCACTTCCAGTTCCTCTTTGACTTCGGTATGAGGATGAACTTCGGTAAGTTGGACGGGAAATCCAACCGCCACAACCAGCACACGGTGGAATTTGGCGTAGTGGT…
The bolded sequences are the flanking sequences
The sequence in purple is kanamycin resistance expression cassette

## Sheet: HopC
Supplementary Table S4. Recombinant plasmid sequence fragments
HopC recombination sequence
CAAGCTCTGATGTAACTAAATCCCAATTTAATCTCAATCAAGGAGCATCCCATTGATAAGGAAAATCATGATAAAGAAAAATAGAACGCTGTTTCTTAGTCTAGCCCTTTGCGCTAGCATAAGTTATGCCGAAGATGATGGAGGGTTTTTCACCGTCGGTTATCAGCTTGGGCAGGTCATGCAAGATGTCCAAAACCCAGGCGGCGCTAAAAGCGACGAACTCGCTAGAGAGCTTAACGCTGATGTAACGAACAACATTTTAAACAACAACACCGGAGGCAATGTCGCAGGGGCGTTGAGTAACGCTTTCTCCCAATACCTTTATTCGCTTTTAGGGGCGTATCCCACGAAACTCAATGGTAACGATGTGTCTGCGAACGCTCTTTTAAGTGGTGCGGT…
The bolded sequences are the flanking sequences
The sequence in purple is kanamycin resistance expression cassette

## Sheet: HopD
Supplementary Table S4. Recombinant plasmid sequence fragments
HopD recombination sequence
GGGTGGTTGCATTTAAGAGCTTTAAAGCGCGTTGGTTGTAGGATTTCATCACGCCTCATAGTTAGGATATGGGGCAAATCCAAATAAGGAGCATGCCATGAAGTGTAAAAGTGGCAAACGCTCTTGGAAACTATTATACCTTGAAATTTCTTTTTCTTGGTTTAAGGTAGTGTTTTTGATGAAACGCTAATTTCTAAGAGCGTTCCCCTAAGCCTAAAAAACTTAGGGGTTTCCTTATGTGAAGCGGGTTTGTCCTTGACTTTGGGGCGTTTTTTGGTTAGTGGAGCGCGCGAACGCTAAAGATGTTTGGGGTTTCTTGCTTGGGTGGTTTAAAATGATCGCTTGAATAACGCTAATTTTTTATTTAGATTGCAAAAAACGCCTTTGAGTATTTTTTGT…
The bolded sequences are the flanking sequences
The sequence in purple is kanamycin resistance expression cassette

## Sheet: HopE
Supplementary Table S4. Recombinant plasmid sequence fragments
HopE recombination sequence
CTCGTGCTCATAGAACTAATAGGCTCTAAACATGTGGGGCAAAATTGCTCCCCAACCCTTGCAAACAACAACCTTAAATAATCATAAATTTCAGTGATCGTCCCCACAGTGGATCTGGGGTTTTTAGAAGTGGTTTTTTGATCAATAGCGATCGCAGGGGTTAGGCCTTCAATTTTATCCACATTAGGCTTACCCACTTTGTCTAAAAATTGCCTAGCATAGCTGGACAAACTCTCTAAATAGCGCCTTTGGCCTTCAGCGTATAAAGTGTCAAACGCTAAAGTGGATTTACCCGAACCGCTCAATCCGGTAAAAACAACAAACTGGTTTTTAGGGATTTCTAAAAAAATATTTTTGAGATTGTTTTCCCTAGCCCCTTGAATAATGATCTTATCCATA…
The bolded sequences are the flanking sequences
The sequence in purple is kanamycin resistance expression cassette
