# Supplementary material for: HopE and HopD Porin-Mediated Drug Influx Contributes to Intrinsic Antimicrobial Susceptibility and Inhibits Streptomycin Resistance Acquisition by Natural Transformation in Helicobacter pylori
Source: Microbiol Spectr. 2022 Mar 2;10(2):e01987-21. doi: 10.1128/spectrum.01987-21 (PMC9045298; doi:10.1128/spectrum.01987-21)
Supplement: SUPPLEMENTAL FILE 5 — Supplemental material. Download SPECTRUM01987-21_Supp_5_seq13.xlsx, XLSX file, 0.01 MB [file spectrum01987-21_supp_5_seq13.xlsx]

## Sheet: Sheet1
Supplementary Table S5. Chemically synthesised dsDNA carrying A128G mutation in the hp1197 gene (rpsLmut-sfgfp).
GATACCAATATTCCTGATCCTATTTAATGGGGTTTTTCTAGCCATTCTAACTCCAATTACCAGCGGTAGTGTGCGAACGCTTTATTCGCTTCTGCCATTTTATGCACATCTTCTTTTTTCTTAAAAGCCGCACCCTTATCGCTAGCCGCATCCATAAGCTCGTTAGCCAATCTATCCACCATCATTCTTTCATTGCGTTTTCTGGTCGCTTCTAAAATCCAACGAATAGATAGCGACTGCTGGCGGCTCGCTCTCACTTCTACCGGCACTTGATAGGTAGCCCCACCCACTCTTCTGCTGCGCACTTCCACTAAAGGACGCACTCTTTCTAGGGCTTTTTCAAACACTTCAATCCCTTTTTCACCGCTTTTTTCTTCAATCTTATTAAAAGCTTTGTAG…
Sequences in lowercase are sfgfp gene and linker
The bolded sequences are the flanking sequences
