# Supplementary material for: HopE and HopD Porin-Mediated Drug Influx Contributes to Intrinsic Antimicrobial Susceptibility and Inhibits Streptomycin Resistance Acquisition by Natural Transformation in Helicobacter pylori
Source: Microbiol Spectr. 2022 Mar 2;10(2):e01987-21. doi: 10.1128/spectrum.01987-21 (PMC9045298; doi:10.1128/spectrum.01987-21)
Supplement: SUPPLEMENTAL FILE 6 — Supplemental material. Download SPECTRUM01987-21_Supp_6_seq14.xlsx, XLSX file, 0.9 MB [file spectrum01987-21_supp_6_seq14.xlsx]

## Sheet: Sheet1
Supplementary Table S6. Sigificantly down-regulated proteins in WT strains after streptomycin treatment (green part).
id	Protein IDs	Majority protein ID	Gene name	Peptide counts (all)	Peptide counts (razor+unique)	Peptide counts (unique)	Fasta headers	Number of proteins	Peptides	Razor + unique peptides	Unique peptides	Peptides Y1-1	Peptides Y1-2	Peptides Y1-3	Peptides Y2-1	Peptides Y2-2	Peptides Y2-3	Peptides Y3-1	Peptides Y3-2	Peptides Y3-3	Peptides Y4-1	Peptides Y4-2	Peptides Y4-3	Razor + unique peptides Y1-1	Razor + unique peptides Y1-2	Razor + unique peptides Y1-3	Razor + unique peptides Y2-1	Razor + unique peptides Y2-2	Razor + unique peptides Y2-3	Razor + unique peptides Y3-1	Razor + unique peptides Y3-2	Razor + unique peptides Y3-3	Razor + unique peptides Y4-1	Razor + unique peptides Y4-2	Razor + unique peptides Y4-3	Unique peptides Y1-1	Unique peptides Y1-2	Unique peptides Y1-3	Unique peptides Y2-1	Unique peptides Y2-2	Unique peptides Y2-3	Unique peptides Y3-1	Unique peptides Y3-2	Unique peptides Y3-3	Unique peptides Y4-1	Unique peptides Y4-2	Unique peptides Y4-3	Sequence coverage [%]	Unique + razor sequence coverage [%]
269	O25293	O25293	ychF	7	7	7	tr|O25293|O25293_HELPY Ribosome-binding ATPase YchF OS=Helicobacter pylori (strain ATCC 700392 / 26695) OX=85962 GN=ychF PE=3 SV=1	1	7	7	7	0	1	0	4	2	3	0	0	0	0	0	0	0	1	0	4	2	3	0	0	0	0	0	0	0	1	0	4	2	3	0	0	0	0	0	0	25.4	25.4
37	O05728	O05728	vapD	2	2	2	sp|O05728|VAPD_HELPY Endoribonuclease VapD OS=Helicobacter pylori (strain ATCC 700392 / 26695) OX=85962 GN=vapD PE=1 SV=2	1	2	2	2	0	1	1	0	1	0	0	0	0	1	0	0	0	1	1	0	1	0	0	0	0	1	0	0	0	1	1	0	1	0	0	0	0	1	0	0	22.3	22.3
38	O05732	O05732	HP_0888	9	9	9	sp|O05732|Y888_HELPY Probable iron chelatin transport ATP-binding protein HP_0888 OS=Helicobacter pylori (strain ATCC 700392 / 26695) OX=85962 GN=HP_0888 PE=3 SV=1	1	9	9	9	5	5	6	4	2	4	1	3	1	2	3	2	5	5	6	4	2	4	1	3	1	2	3	2	5	5	6	4	2	4	1	3	1	2	3	2	39.6	39.6
39	O06758	O06758	flhA	3	3	3	sp|O06758|FLHA_HELPY Flagellar biosynthesis protein FlhA OS=Helicobacter pylori (strain ATCC 700392 / 26695) OX=85962 GN=flhA PE=1 SV=2	1	3	3	3	1	0	0	0	2	0	0	0	0	0	1	0	1	0	0	0	2	0	0	0	0	0	1	0	1	0	0	0	2	0	0	0	0	0	1	0	4.8	4.8
40	O06912	O06912	frdC	4	4	4	sp|O06912|FRDC_HELPY Fumarate reductase cytochrome b subunit OS=Helicobacter pylori (strain ATCC 700392 / 26695) OX=85962 GN=frdC PE=3 SV=2	1	4	4	4	2	3	2	2	4	2	2	2	3	3	2	3	2	3	2	2	4	2	2	2	3	3	2	3	2	3	2	2	4	2	2	2	3	3	2	3	16.9	16.9
41	O06913	O06913	frdA	40	40	40	sp|O06913|FRDA_HELPY Fumarate reductase flavoprotein subunit OS=Helicobacter pylori (strain ATCC 700392 / 26695) OX=85962 GN=frdA PE=3 SV=2	1	40	40	40	24	34	28	25	26	18	13	17	14	19	29	18	24	34	28	25	26	18	13	17	14	19	29	18	24	34	28	25	26	18	13	17	14	19	29	18	63.3	63.3
42	O06914	O06914	frdB	11	11	11	sp|O06914|FRDB_HELPY Fumarate reductase iron-sulfur subunit OS=Helicobacter pylori (strain ATCC 700392 / 26695) OX=85962 GN=frdB PE=3 SV=2	1	11	11	11	6	9	8	6	6	3	4	4	5	3	4	5	6	9	8	6	6	3	4	4	5	3	4	5	6	9	8	6	6	3	4	4	5	3	4	5	45.3	45.3
43	O08314	O08314	tgt	1	1	1	sp|O08314|TGT_HELPY Queuine tRNA-ribosyltransferase OS=Helicobacter pylori (strain ATCC 700392 / 26695) OX=85962 GN=tgt PE=3 SV=2	1	1	1	1	0	1	0	0	0	0	0	0	0	0	0	0	0	1	0	0	0	0	0	0	0	0	0	0	0	1	0	0	0	0	0	0	0	0	0	0	2.7	2.7
44	O08315	O08315	ribA	6	6	6	sp|O08315|RIBA_HELPY GTP cyclohydrolase-2 OS=Helicobacter pylori (strain ATCC 700392 / 26695) OX=85962 GN=ribA PE=1 SV=2	1	6	6	6	1	5	4	5	1	0	0	1	0	0	1	2	1	5	4	5	1	0	0	1	0	0	1	2	1	5	4	5	1	0	0	1	0	0	1	2	37	37
45	O24853	O24853	nusB	2	2	2	sp|O24853|NUSB_HELPY Transcription antitermination protein NusB OS=Helicobacter pylori (strain ATCC 700392 / 26695) OX=85962 GN=nusB PE=3 SV=1	1	2	2	2	0	1	0	0	0	1	0	0	0	1	1	0	0	1	0	0	0	1	0	0	0	1	1	0	0	1	0	0	0	1	0	0	0	1	1	0	23.2	23.2
46	O24854	O24854	ribH	9	9	9	sp|O24854|RISB_HELPY 6,7-dimethyl-8-ribityllumazine synthase OS=Helicobacter pylori (strain ATCC 700392 / 26695) OX=85962 GN=ribH PE=3 SV=1	1	9	9	9	5	7	4	6	6	5	2	5	3	1	4	3	5	7	4	6	6	5	2	5	3	1	4	3	5	7	4	6	6	5	2	5	3	1	4	3	71.8	71.8
47	O24859	O24859	HP_0014	3	3	3	tr|O24859|O24859_HELPY Uncharacterized protein OS=Helicobacter pylori (strain ATCC 700392 / 26695) OX=85962 GN=HP_0014 PE=4 SV=1	1	3	3	3	2	1	1	2	2	0	2	0	1	1	2	2	2	1	1	2	2	0	2	0	1	1	2	2	2	1	1	2	2	0	2	0	1	1	2	2	13.5	13.5
48	O24862	O24862	HP_0017	3	3	3	tr|O24862|O24862_HELPY VirB4 homolog (VirB4) OS=Helicobacter pylori (strain ATCC 700392 / 26695) OX=85962 GN=HP_0017 PE=1 SV=1	1	3	3	3	0	1	0	2	0	0	0	0	0	0	0	0	0	1	0	2	0	0	0	0	0	0	0	0	0	1	0	2	0	0	0	0	0	0	0	0	6	6
49	O24863	O24863	HP_0018	7	7	7	tr|O24863|O24863_HELPY Uncharacterized protein OS=Helicobacter pylori (strain ATCC 700392 / 26695) OX=85962 GN=HP_0018 PE=4 SV=1	1	7	7	7	1	4	1	3	2	0	0	0	0	0	1	1	1	4	1	3	2	0	0	0	0	0	1	1	1	4	1	3	2	0	0	0	0	0	1	1	18.3	18.3
50	O24864	O24864	cheV1	8	8	8	sp|O24864|CHEV1_HELPY Chemotaxis protein CheV1 OS=Helicobacter pylori (strain ATCC 700392 / 26695) OX=85962 GN=cheV1 PE=3 SV=1	1	8	8	8	3	4	3	5	1	1	1	2	0	1	4	1	3	4	3	5	1	1	1	2	0	1	4	1	3	4	3	5	1	1	1	2	0	1	4	1	36.8	36.8
51	O24865	O24865	HP_0020	11	11	11	tr|O24865|O24865_HELPY Carboxynorspermidine/carboxyspermidine decarboxylase OS=Helicobacter pylori (strain ATCC 700392 / 26695) OX=85962 GN=HP_0020 PE=3 SV=1	1	11	11	11	6	7	4	4	4	4	2	3	2	2	3	3	6	7	4	4	4	4	2	3	2	2	3	3	6	7	4	4	4	4	2	3	2	2	3	3	34.6	34.6
52	O24867	O24867	eptA	3	3	3	sp|O24867|EPTA_HELPY Phosphoethanolamine transferase EptA OS=Helicobacter pylori (strain ATCC 700392 / 26695) OX=85962 GN=eptA PE=3 SV=1	1	3	3	3	0	3	0	1	0	0	0	0	0	0	1	0	0	3	0	1	0	0	0	0	0	0	1	0	0	3	0	1	0	0	0	0	0	0	1	0	8.4	8.4
53	O24870	O24870	HP_0025	33	33	33	tr|O24870|O24870_HELPY Outer membrane protein (Omp2) OS=Helicobacter pylori (strain ATCC 700392 / 26695) OX=85962 GN=HP_0025 PE=4 SV=1	1	33	33	33	26	27	24	25	25	23	17	19	22	22	22	21	26	27	24	25	25	23	17	19	22	22	22	21	26	27	24	25	25	23	17	19	22	22	22	21	57.8	57.8
54	O24871	O24871	HP_0028	3	3	3	tr|O24871|O24871_HELPY Conserved hypothetical secreted protein OS=Helicobacter pylori (strain ATCC 700392 / 26695) OX=85962 GN=HP_0028 PE=4 SV=1	1	3	3	3	2	3	3	3	3	2	2	1	1	0	3	1	2	3	3	3	3	2	2	1	1	0	3	1	2	3	3	3	3	2	2	1	1	0	3	1	22	22
55	O24876	O24876	HP_0035	2	2	2	sp|O24876|Y035_HELPY Nucleoid-associated protein HP_0035 OS=Helicobacter pylori (strain ATCC 700392 / 26695) OX=85962 GN=HP_0035 PE=1 SV=1	1	2	2	2	1	2	2	1	1	0	0	0	0	1	0	0	1	2	2	1	1	0	0	0	0	1	0	0	1	2	2	1	1	0	0	0	0	1	0	0	26.8	26.8
56	O24884	O24884	HP_0043	16	16	16	tr|O24884|O24884_HELPY Mannose-1-phosphate guanylyltransferase OS=Helicobacter pylori (strain ATCC 700392 / 26695) OX=85962 GN=HP_0043 PE=1 SV=1	1	16	16	16	7	10	4	4	5	6	4	1	3	3	4	5	7	10	4	4	5	6	4	1	3	3	4	5	7	10	4	4	5	6	4	1	3	3	4	5	43.6	43.6
603	O25926	O25926	clpX	6	6	6	sp|O25926|CLPX_HELPY ATP-dependent Clp protease ATP-binding subunit ClpX OS=Helicobacter pylori (strain ATCC 700392 / 26695) OX=85962 GN=clpX PE=1 SV=1	1	6	6	6	0	1	0	3	3	2	0	1	1	0	0	2	0	1	0	3	3	2	0	1	1	0	0	2	0	1	0	3	3	2	0	1	1	0	0	2	13.5	13.5
58	O24886	O24886	fcl	4	4	4	tr|O24886|O24886_HELPY GDP-L-fucose synthase OS=Helicobacter pylori (strain ATCC 700392 / 26695) OX=85962 GN=fcl PE=3 SV=1	1	4	4	4	0	2	0	2	1	1	0	0	0	0	0	0	0	2	0	2	1	1	0	0	0	0	0	0	0	2	0	2	1	1	0	0	0	0	0	0	16.1	16.1
59	O24889	O24889	HP_0048	3	3	3	tr|O24889|O24889_HELPY Carbamoyltransferase HypF OS=Helicobacter pylori (strain ATCC 700392 / 26695) OX=85962 GN=HP_0048 PE=3 SV=1	1	3	3	3	1	1	0	3	0	0	0	0	0	0	0	1	1	1	0	3	0	0	0	0	0	0	0	1	1	1	0	3	0	0	0	0	0	0	0	1	3.5	3.5
60	O24890	O24890	HP_0049	4	4	4	tr|O24890|O24890_HELPY Uncharacterized protein OS=Helicobacter pylori (strain ATCC 700392 / 26695) OX=85962 GN=HP_0049 PE=1 SV=1	1	4	4	4	2	1	1	3	2	1	1	2	1	1	2	2	2	1	1	3	2	1	1	2	1	1	2	2	2	1	1	3	2	1	1	2	1	1	2	2	14.2	14.2
61	O24891	O24891	HP_0050	2	2	2	tr|O24891|O24891_HELPY Methyltransferase OS=Helicobacter pylori (strain ATCC 700392 / 26695) OX=85962 GN=HP_0050 PE=1 SV=1	1	2	2	2	1	1	1	1	0	0	1	0	0	0	0	0	1	1	1	1	0	0	1	0	0	0	0	0	1	1	1	1	0	0	1	0	0	0	0	0	11.2	11.2
62	O24896	O24896	HP_0055	6	6	6	tr|O24896|O24896_HELPY Sodium/proline symporter OS=Helicobacter pylori (strain ATCC 700392 / 26695) OX=85962 GN=HP_0055 PE=3 SV=1	1	6	6	6	3	5	2	4	2	2	0	3	0	1	3	2	3	5	2	4	2	2	0	3	0	1	3	2	3	5	2	4	2	2	0	3	0	1	3	2	15.7	15.7
63	O24897	O24897	HP_0056	48	48	48	tr|O24897|O24897_HELPY Bifunctional protein PutA OS=Helicobacter pylori (strain ATCC 700392 / 26695) OX=85962 GN=HP_0056 PE=3 SV=1	1	48	48	48	27	31	29	29	25	25	15	19	13	20	26	24	27	31	29	29	25	25	15	19	13	20	26	24	27	31	29	29	25	25	15	19	13	20	26	24	45.2	45.2
64	O24900	O24900	HP_0060	4	4	4	tr|O24900|O24900_HELPY Uncharacterized protein OS=Helicobacter pylori (strain ATCC 700392 / 26695) OX=85962 GN=HP_0060 PE=4 SV=1	1	4	4	4	0	1	1	2	0	0	0	1	0	0	2	0	0	1	1	2	0	0	0	1	0	0	2	0	0	1	1	2	0	0	0	1	0	0	2	0	6	6
65	O24902	O24902	HP_0062	1	1	1	tr|O24902|O24902_HELPY Uncharacterized protein OS=Helicobacter pylori (strain ATCC 700392 / 26695) OX=85962 GN=HP_0062 PE=1 SV=1	1	1	1	1	0	1	0	0	0	0	0	0	0	0	0	0	0	1	0	0	0	0	0	0	0	0	0	0	0	1	0	0	0	0	0	0	0	0	0	0	20.9	20.9
66	O24905	O24905	HP_0065	3	3	3	tr|O24905|O24905_HELPY Uncharacterized protein OS=Helicobacter pylori (strain ATCC 700392 / 26695) OX=85962 GN=HP_0065 PE=4 SV=1	1	3	3	3	0	1	0	1	0	0	0	0	0	0	1	1	0	1	0	1	0	0	0	0	0	0	1	1	0	1	0	1	0	0	0	0	0	0	1	1	29.9	29.9
67	O24911	O24911	HP_0082	26	23	23	tr|O24911|O24911_HELPY Methyl-accepting chemotaxis transducer (TlpC) OS=Helicobacter pylori (strain ATCC 700392 / 26695) OX=85962 GN=HP_0082 PE=1 SV=1	1	26	23	23	16	20	18	19	17	9	6	14	11	14	15	15	13	17	15	16	14	7	4	11	10	11	13	12	13	17	15	16	14	7	4	11	10	11	13	12	54.5	50.1
68	O24913	O24913	mqo	19	19	19	sp|O24913|MQO_HELPY Malate:quinone oxidoreductase OS=Helicobacter pylori (strain ATCC 700392 / 26695) OX=85962 GN=mqo PE=1 SV=1	1	19	19	19	6	16	16	11	10	7	8	14	13	11	13	15	6	16	16	11	10	7	8	14	13	11	13	15	6	16	16	11	10	7	8	14	13	11	13	15	45.6	45.6
69	O24914	O24914	HP_0087	12	12	12	tr|O24914|O24914_HELPY Uncharacterized protein OS=Helicobacter pylori (strain ATCC 700392 / 26695) OX=85962 GN=HP_0087 PE=3 SV=1	1	12	12	12	7	10	6	7	3	8	5	4	3	6	6	4	7	10	6	7	3	8	5	4	3	6	6	4	7	10	6	7	3	8	5	4	3	6	6	4	29.3	29.3
70	O24915	O24915	mtnN	8	8	8	sp|O24915|MQMTN_HELPY Aminodeoxyfutalosine nucleosidase OS=Helicobacter pylori (strain ATCC 700392 / 26695) OX=85962 GN=mtnN PE=1 SV=1	1	8	8	8	2	4	4	3	4	1	0	2	1	0	1	3	2	4	4	3	4	1	0	2	1	0	1	3	2	4	4	3	4	1	0	2	1	0	1	3	39.8	39.8
71	O24916	O24916	HP_0090	8	8	8	tr|O24916|O24916_HELPY Malonyl CoA-acyl carrier protein transacylase OS=Helicobacter pylori (strain ATCC 700392 / 26695) OX=85962 GN=HP_0090 PE=3 SV=1	1	8	8	8	1	2	1	3	2	4	1	2	0	2	1	1	1	2	1	3	2	4	1	2	0	2	1	1	1	2	1	3	2	4	1	2	0	2	1	1	22	22
72	O24917	O24917	HP_0091	4	4	4	tr|O24917|O24917_HELPY Type-2 restriction enzyme OS=Helicobacter pylori (strain ATCC 700392 / 26695) OX=85962 GN=HP_0091 PE=3 SV=1	1	4	4	4	1	1	2	3	0	0	0	0	0	0	0	1	1	1	2	3	0	0	0	0	0	0	0	1	1	1	2	3	0	0	0	0	0	0	0	1	16.2	16.2
73	O24921	O24921	HP_0095	3	3	3	tr|O24921|O24921_HELPY Uncharacterized protein OS=Helicobacter pylori (strain ATCC 700392 / 26695) OX=85962 GN=HP_0095 PE=4 SV=1	1	3	3	3	0	0	0	0	0	1	0	0	0	1	1	1	0	0	0	0	0	1	0	0	0	1	1	1	0	0	0	0	0	1	0	0	0	1	1	1	23.3	23.3
74	O24922	O24922	HP_0096	14	14	14	tr|O24922|O24922_HELPY Phosphoglycerate dehydrogenase OS=Helicobacter pylori (strain ATCC 700392 / 26695) OX=85962 GN=HP_0096 PE=3 SV=1	1	14	14	14	9	8	9	9	8	8	6	7	5	8	10	8	9	8	9	9	8	8	6	7	5	8	10	8	9	8	9	9	8	8	6	7	5	8	10	8	51	51
75	O24923	O24923	HP_0097	8	8	8	tr|O24923|O24923_HELPY Uncharacterized protein OS=Helicobacter pylori (strain ATCC 700392 / 26695) OX=85962 GN=HP_0097 PE=4 SV=1	1	8	8	8	5	7	7	6	5	4	4	5	4	5	6	4	5	7	7	6	5	4	4	5	4	5	6	4	5	7	7	6	5	4	4	5	4	5	6	4	42.6	42.6
855	P56452	P56452	alaS	11	11	11	sp|P56452|SYA_HELPY Alanine--tRNA ligase OS=Helicobacter pylori (strain ATCC 700392 / 26695) OX=85962 GN=alaS PE=3 SV=1	1	11	11	11	1	2	1	9	7	4	0	2	1	1	3	3	1	2	1	9	7	4	0	2	1	1	3	3	1	2	1	9	7	4	0	2	1	1	3	3	19.2	19.2
732	P55995	P55995	lon	6	6	6	sp|P55995|LON_HELPY Lon protease OS=Helicobacter pylori (strain ATCC 700392 / 26695) OX=85962 GN=lon PE=3 SV=1	1	6	6	6	0	0	1	5	1	1	0	0	0	0	0	0	0	0	1	5	1	1	0	0	0	0	0	0	0	0	1	5	1	1	0	0	0	0	0	0	8.3	8.3
78	O24929	O24929	HP_0103	19	18	18	tr|O24929|O24929_HELPY Methyl-accepting chemotaxis protein (TlpB) OS=Helicobacter pylori (strain ATCC 700392 / 26695) OX=85962 GN=HP_0103 PE=4 SV=1	1	19	18	18	11	13	12	14	12	6	4	8	5	5	9	9	10	12	11	13	11	5	3	7	5	4	9	8	10	12	11	13	11	5	3	7	5	4	9	8	44.4	42.7
79	O24930	O24930	HP_0104	18	18	18	tr|O24930|O24930_HELPY 2,3-cyclic-nucleotide 2-phosphodiesterase (CpdB) OS=Helicobacter pylori (strain ATCC 700392 / 26695) OX=85962 GN=HP_0104 PE=3 SV=1	1	18	18	18	6	14	12	10	6	4	3	9	3	5	10	10	6	14	12	10	6	4	3	9	3	5	10	10	6	14	12	10	6	4	3	9	3	5	10	10	41	41
80	O24931	O24931	luxS	4	4	4	sp|O24931|LUXS_HELPY S-ribosylhomocysteine lyase OS=Helicobacter pylori (strain ATCC 700392 / 26695) OX=85962 GN=luxS PE=3 SV=1	1	4	4	4	1	3	2	2	1	1	0	0	0	1	1	1	1	3	2	2	1	1	0	0	0	1	1	1	1	3	2	2	1	1	0	0	0	1	1	1	27.1	27.1
81	O24934	O24934	HP_0112	3	3	3	tr|O24934|O24934_HELPY Aldolase_II domain-containing protein OS=Helicobacter pylori (strain ATCC 700392 / 26695) OX=85962 GN=HP_0112 PE=4 SV=1	1	3	3	3	0	2	0	0	0	1	0	0	0	0	0	0	0	2	0	0	0	1	0	0	0	0	0	0	0	2	0	0	0	1	0	0	0	0	0	0	21.6	21.6
82	O24937;O25799	O24937	HP_0118	3;2	2;2	2;2	tr|O24937|O24937_HELPY Uncharacterized protein OS=Helicobacter pylori (strain ATCC 700392 / 26695) OX=85962 GN=HP_0118 PE=4 SV=1;tr|O25799|O25799_HELPY Uncharacterized protein OS=Helicobacter pylori (strain ATCC 700392 / 26695) OX=85962 GN=HP_1187 PE=4 SV=	2	3	2	2	1	2	1	3	2	0	0	2	1	1	2	1	0	1	1	2	2	0	0	2	1	1	2	1	0	1	1	2	2	0	0	2	1	1	2	1	10.9	7.3
83	O24939;O24938;O25800	O24939	HP_0120	7;2;1	7;2;1	6;1;1	tr|O24939|O24939_HELPY Uncharacterized protein OS=Helicobacter pylori (strain ATCC 700392 / 26695) OX=85962 GN=HP_0120 PE=4 SV=1	3	7	7	6	2	6	2	3	0	0	0	2	0	0	3	1	2	6	2	3	0	0	0	2	0	0	3	1	1	5	2	2	0	0	0	2	0	0	3	1	18.8	18.8
84	O24941	O24941	HP_0127	5	5	5	tr|O24941|O24941_HELPY Outer membrane protein (Omp4) OS=Helicobacter pylori (strain ATCC 700392 / 26695) OX=85962 GN=HP_0127 PE=4 SV=1	1	5	5	5	3	5	4	3	3	2	4	4	4	4	4	4	3	5	4	3	3	2	4	4	4	4	4	4	3	5	4	3	3	2	4	4	4	4	4	4	17.8	17.8
85	O24943	O24943	HP_0129	6	6	6	tr|O24943|O24943_HELPY Uncharacterized protein OS=Helicobacter pylori (strain ATCC 700392 / 26695) OX=85962 GN=HP_0129 PE=4 SV=1	1	6	6	6	1	4	3	2	4	3	2	2	1	1	3	1	1	4	3	2	4	3	2	2	1	1	3	1	1	4	3	2	4	3	2	2	1	1	3	1	39	39
86	O24944	O24944	HP_0130	14	14	14	tr|O24944|O24944_HELPY Uncharacterized protein OS=Helicobacter pylori (strain ATCC 700392 / 26695) OX=85962 GN=HP_0130 PE=4 SV=1	1	14	14	14	6	9	8	6	6	2	3	1	2	3	5	4	6	9	8	6	6	2	3	1	2	3	5	4	6	9	8	6	6	2	3	1	2	3	5	4	48.6	48.6
87	O24946	O24946	HP_0133	5	5	5	tr|O24946|O24946_HELPY Serine transporter (SdaC) OS=Helicobacter pylori (strain ATCC 700392 / 26695) OX=85962 GN=HP_0133 PE=4 SV=1	1	5	5	5	2	4	3	2	3	3	0	1	2	1	2	3	2	4	3	2	3	3	0	1	2	1	2	3	2	4	3	2	3	3	0	1	2	1	2	3	9.4	9.4
88	O24947	O24947	HP_0134	10	10	10	tr|O24947|O24947_HELPY Phospho-2-dehydro-3-deoxyheptonate aldolase OS=Helicobacter pylori (strain ATCC 700392 / 26695) OX=85962 GN=HP_0134 PE=3 SV=1	1	10	10	10	5	5	4	7	4	2	0	4	2	4	3	3	5	5	4	7	4	2	0	4	2	4	3	3	5	5	4	7	4	2	0	4	2	4	3	3	26.7	26.7
89	O24949	O24949	HP_0137	6	6	6	tr|O24949|O24949_HELPY LUD_dom domain-containing protein OS=Helicobacter pylori (strain ATCC 700392 / 26695) OX=85962 GN=HP_0137 PE=4 SV=1	1	6	6	6	1	1	2	3	2	2	0	2	0	0	2	3	1	1	2	3	2	2	0	2	0	0	2	3	1	1	2	3	2	2	0	2	0	0	2	3	30.8	30.8
90	O24950	O24950	HP_0138	14	14	14	tr|O24950|O24950_HELPY Conserved hypothetical iron-sulfur protein OS=Helicobacter pylori (strain ATCC 700392 / 26695) OX=85962 GN=HP_0138 PE=4 SV=1	1	14	14	14	4	6	3	8	5	4	5	7	8	7	9	7	4	6	3	8	5	4	5	7	8	7	9	7	4	6	3	8	5	4	5	7	8	7	9	7	43	43
91	O24951	O24951	HP_0139	9	9	9	tr|O24951|O24951_HELPY Conserved hypothetical secreted protein OS=Helicobacter pylori (strain ATCC 700392 / 26695) OX=85962 GN=HP_0139 PE=4 SV=1	1	9	9	9	4	5	3	7	5	3	1	2	2	2	4	3	4	5	3	7	5	3	1	2	2	2	4	3	4	5	3	7	5	3	1	2	2	2	4	3	31.8	31.8
92	O24952	O24952	HP_0140	7	7	6	tr|O24952|O24952_HELPY L-lactate permease OS=Helicobacter pylori (strain ATCC 700392 / 26695) OX=85962 GN=HP_0140 PE=3 SV=1	1	7	7	6	4	5	6	3	4	2	2	3	4	4	3	2	4	5	6	3	4	2	2	3	4	4	3	2	3	4	5	2	3	2	2	3	3	3	3	1	18.6	18.6
93	O24953	O24953	HP_0141	3	2	2	tr|O24953|O24953_HELPY L-lactate permease OS=Helicobacter pylori (strain ATCC 700392 / 26695) OX=85962 GN=HP_0141 PE=3 SV=1	1	3	2	2	3	3	2	1	1	1	0	1	2	2	0	1	2	2	1	0	0	1	0	1	1	1	0	0	2	2	1	0	0	1	0	1	1	1	0	0	7.4	6
94	O24955	O24955	HP_0144	4	4	4	tr|O24955|O24955_HELPY Cytochrome-c oxidase OS=Helicobacter pylori (strain ATCC 700392 / 26695) OX=85962 GN=HP_0144 PE=3 SV=1	1	4	4	4	3	3	3	4	2	2	2	3	2	2	3	3	3	3	3	4	2	2	2	3	2	2	3	3	3	3	3	4	2	2	2	3	2	2	3	3	10.5	10.5
95	O24956	O24956	HP_0145	5	5	5	tr|O24956|O24956_HELPY Cytochrome c oxidase, monoheme subunit, membrane-bound (FixO) OS=Helicobacter pylori (strain ATCC 700392 / 26695) OX=85962 GN=HP_0145 PE=4 SV=1	1	5	5	5	3	5	4	4	3	2	2	3	1	2	4	3	3	5	4	4	3	2	2	3	1	2	4	3	3	5	4	4	3	2	2	3	1	2	4	3	15.5	15.5
96	O24958	O24958	ccoP	9	9	9	sp|O24958|CCOP_HELPY Cbb3-type cytochrome c oxidase subunit CcoP OS=Helicobacter pylori (strain ATCC 700392 / 26695) OX=85962 GN=ccoP PE=3 SV=1	1	9	9	9	5	6	7	7	5	1	4	1	2	3	3	5	5	6	7	7	5	1	4	1	2	3	3	5	5	6	7	7	5	1	4	1	2	3	3	5	42	42
97	O24959	O24959	HP_0148	1	1	1	tr|O24959|O24959_HELPY Uncharacterized protein OS=Helicobacter pylori (strain ATCC 700392 / 26695) OX=85962 GN=HP_0148 PE=4 SV=1	1	1	1	1	0	1	0	1	1	0	0	1	0	0	1	1	0	1	0	1	1	0	0	1	0	0	1	1	0	1	0	1	1	0	0	1	0	0	1	1	14.7	14.7
98	O24960	O24960	HP_0149	2	2	2	tr|O24960|O24960_HELPY Uncharacterized protein OS=Helicobacter pylori (strain ATCC 700392 / 26695) OX=85962 GN=HP_0149 PE=4 SV=1	1	2	2	2	2	1	2	2	0	0	0	0	0	1	0	2	2	1	2	2	0	0	0	0	0	1	0	2	2	1	2	2	0	0	0	0	0	1	0	2	11.3	11.3
445	O25629	O25629	ftsA	4	4	4	sp|O25629|FTSA_HELPY Cell division protein FtsA OS=Helicobacter pylori (strain ATCC 700392 / 26695) OX=85962 GN=ftsA PE=3 SV=1	1	4	4	4	0	0	1	1	1	1	0	0	0	0	0	0	0	0	1	1	1	1	0	0	0	0	0	0	0	0	1	1	1	1	0	0	0	0	0	0	9.1	9.1
100	O24963	O24963	mqnD	5	5	5	tr|O24963|O24963_HELPY 1,4-dihydroxy-6-naphtoate synthase OS=Helicobacter pylori (strain ATCC 700392 / 26695) OX=85962 GN=mqnD PE=3 SV=1	1	5	5	5	1	3	1	3	1	0	0	0	0	0	0	1	1	3	1	3	1	0	0	0	0	0	0	1	1	3	1	3	1	0	0	0	0	0	0	1	20.2	20.2
101	O24964	O24964	HP_0155	1	1	1	tr|O24964|O24964_HELPY Uncharacterized protein OS=Helicobacter pylori (strain ATCC 700392 / 26695) OX=85962 GN=HP_0155 PE=4 SV=1	1	1	1	1	0	1	1	1	0	0	0	0	0	0	1	0	0	1	1	1	0	0	0	0	0	0	1	0	0	1	1	1	0	0	0	0	0	0	1	0	12.1	12.1
102	O24967	O24967	HP_0159	1	1	1	tr|O24967|O24967_HELPY Lipopolysaccharide 1,2-glucosyltransferase (RfaJ) OS=Helicobacter pylori (strain ATCC 700392 / 26695) OX=85962 GN=HP_0159 PE=4 SV=1	1	1	1	1	0	1	0	0	0	0	0	0	0	0	0	0	0	1	0	0	0	0	0	0	0	0	0	0	0	1	0	0	0	0	0	0	0	0	0	0	3	3
103	O24968	O24968	hcpD	8	8	8	sp|O24968|HCPD_HELPY Putative beta-lactamase HcpD OS=Helicobacter pylori (strain ATCC 700392 / 26695) OX=85962 GN=hcpD PE=1 SV=1	1	8	8	8	3	6	7	5	5	3	1	5	2	2	4	4	3	6	7	5	5	3	1	5	2	2	4	4	3	6	7	5	5	3	1	5	2	2	4	4	35.6	35.6
104	O24970	O24970	HP_0162	5	5	5	sp|O24970|Y162_HELPY Probable transcriptional regulatory protein HP_0162 OS=Helicobacter pylori (strain ATCC 700392 / 26695) OX=85962 GN=HP_0162 PE=1 SV=1	1	5	5	5	0	3	1	1	2	1	0	1	0	0	1	2	0	3	1	1	2	1	0	1	0	0	1	2	0	3	1	1	2	1	0	1	0	0	1	2	21.7	21.7
105	O24973	O24973	arsR	5	5	5	sp|O24973|ARSR_HELPY Transcriptional regulatory protein ArsR OS=Helicobacter pylori (strain ATCC 700392 / 26695) OX=85962 GN=arsR PE=1 SV=1	1	5	5	5	1	1	1	2	3	2	2	1	1	3	2	2	1	1	1	2	3	2	2	1	1	3	2	2	1	1	1	2	3	2	2	1	1	3	2	2	26.7	26.7
106	O24974	O24974	HP_0167	4	4	4	tr|O24974|O24974_HELPY Uncharacterized protein OS=Helicobacter pylori (strain ATCC 700392 / 26695) OX=85962 GN=HP_0167 PE=4 SV=1	1	4	4	4	2	2	1	2	2	1	0	3	1	1	3	1	2	2	1	2	2	1	0	3	1	1	3	1	2	2	1	2	2	1	0	3	1	1	3	1	47.1	47.1
107	O24976	O24976	cheZ	10	10	10	sp|O24976|CHEZ_HELPY Protein phosphatase CheZ OS=Helicobacter pylori (strain ATCC 700392 / 26695) OX=85962 GN=cheZ PE=1 SV=1	1	10	10	10	6	8	6	6	5	6	4	3	4	4	5	4	6	8	6	6	5	6	4	3	4	4	5	4	6	8	6	6	5	6	4	3	4	4	5	4	58.1	58.1
108	O24977	O24977	HP_0172	5	5	5	tr|O24977|O24977_HELPY Molybdopterin molybdenumtransferase OS=Helicobacter pylori (strain ATCC 700392 / 26695) OX=85962 GN=HP_0172 PE=3 SV=1	1	5	5	5	2	5	0	2	2	2	0	3	1	1	1	1	2	5	0	2	2	2	0	3	1	1	1	1	2	5	0	2	2	2	0	3	1	1	1	1	13.3	13.3
109	O24980	O24980	pseI	4	4	4	sp|O24980|PSEI_HELPY Pseudaminic acid synthase OS=Helicobacter pylori (strain ATCC 700392 / 26695) OX=85962 GN=pseI PE=3 SV=1	1	4	4	4	1	1	1	0	0	1	0	1	0	0	2	1	1	1	1	0	0	1	0	1	0	0	2	1	1	1	1	0	0	1	0	1	0	0	2	1	15	15
110	O24982	O24982	lnt	3	3	3	sp|O24982|LNT_HELPY Apolipoprotein N-acyltransferase OS=Helicobacter pylori (strain ATCC 700392 / 26695) OX=85962 GN=lnt PE=3 SV=1	1	3	3	3	1	3	0	1	0	0	0	0	0	0	0	0	1	3	0	1	0	0	0	0	0	0	0	0	1	3	0	1	0	0	0	0	0	0	0	0	9.6	9.6
111	O24983	O24983	HP_0181	7	7	7	tr|O24983|O24983_HELPY Uncharacterized protein OS=Helicobacter pylori (strain ATCC 700392 / 26695) OX=85962 GN=HP_0181 PE=4 SV=1	1	7	7	7	3	4	3	4	2	4	0	2	2	0	3	3	3	4	3	4	2	4	0	2	2	0	3	3	3	4	3	4	2	4	0	2	2	0	3	3	35.7	35.7
112	O24984	O24984	HP_0184	2	2	2	tr|O24984|O24984_HELPY DUF1882 domain-containing protein OS=Helicobacter pylori (strain ATCC 700392 / 26695) OX=85962 GN=HP_0184 PE=1 SV=1	1	2	2	2	1	1	0	2	0	1	0	0	0	1	0	0	1	1	0	2	0	1	0	0	0	1	0	0	1	1	0	2	0	1	0	0	0	1	0	0	13.9	13.9
176	O25098	O25098	minD	5	5	5	sp|O25098|MIND_HELPY Septum site-determining protein MinD OS=Helicobacter pylori (strain ATCC 700392 / 26695) OX=85962 GN=minD PE=3 SV=1	1	5	5	5	0	0	0	4	1	0	0	1	0	0	1	2	0	0	0	4	1	0	0	1	0	0	1	2	0	0	0	4	1	0	0	1	0	0	1	2	20.5	20.5
114	O24986	O24986	HP_0186	1	1	1	tr|O24986|O24986_HELPY DUF1524 domain-containing protein OS=Helicobacter pylori (strain ATCC 700392 / 26695) OX=85962 GN=HP_0186 PE=4 SV=1	1	1	1	1	0	1	0	0	0	0	0	0	0	0	0	0	0	1	0	0	0	0	0	0	0	0	0	0	0	1	0	0	0	0	0	0	0	0	0	0	2.7	2.7
215	O25214	O25214	HP_0468	3	3	3	tr|O25214|O25214_HELPY DUF5644 domain-containing protein OS=Helicobacter pylori (strain ATCC 700392 / 26695) OX=85962 GN=HP_0468 PE=1 SV=1	1	3	3	3	0	0	0	2	0	1	0	0	0	0	1	0	0	0	0	2	0	1	0	0	0	0	1	0	0	0	0	2	0	1	0	0	0	0	1	0	6.3	6.3
116	O24990	O24990	fabI	13	13	13	sp|O24990|FABI_HELPY Enoyl-[acyl-carrier-protein] reductase [NADH] FabI OS=Helicobacter pylori (strain ATCC 700392 / 26695) OX=85962 GN=fabI PE=1 SV=1	1	13	13	13	6	8	8	11	5	5	3	8	6	6	8	10	6	8	8	11	5	5	3	8	6	6	8	10	6	8	8	11	5	5	3	8	6	6	8	10	41.8	41.8
117	O24991	O24991	lpxD	8	8	8	sp|O24991|LPXD_HELPY UDP-3-O-acylglucosamine N-acyltransferase OS=Helicobacter pylori (strain ATCC 700392 / 26695) OX=85962 GN=lpxD PE=3 SV=1	1	8	8	8	6	5	5	3	5	1	5	5	4	4	4	4	6	5	5	3	5	1	5	5	4	4	4	4	6	5	5	3	5	1	5	5	4	4	4	4	47.3	47.3
118	O24992	O24992	HP_0199	1	1	1	tr|O24992|O24992_HELPY Uncharacterized protein OS=Helicobacter pylori (strain ATCC 700392 / 26695) OX=85962 GN=HP_0199 PE=4 SV=1	1	1	1	1	1	1	1	1	1	0	1	1	1	0	0	1	1	1	1	1	1	0	1	1	1	0	0	1	1	1	1	1	1	0	1	1	1	0	0	1	14.4	14.4
119	O24993	O24993	plsX	23	23	23	sp|O24993|PLSX_HELPY Phosphate acyltransferase OS=Helicobacter pylori (strain ATCC 700392 / 26695) OX=85962 GN=plsX PE=3 SV=2	1	23	23	23	14	17	15	16	16	14	7	12	8	10	12	14	14	17	15	16	16	14	7	12	8	10	12	14	14	17	15	16	16	14	7	12	8	10	12	14	78	78
120	O24994	O24994	fabH	13	13	13	sp|O24994|FABH_HELPY 3-oxoacyl-[acyl-carrier-protein] synthase 3 OS=Helicobacter pylori (strain ATCC 700392 / 26695) OX=85962 GN=fabH PE=3 SV=1	1	13	13	13	3	6	6	6	5	2	1	4	3	1	4	6	3	6	6	6	5	2	1	4	3	1	4	6	3	6	6	6	5	2	1	4	3	1	4	6	45	45
121	O24995	O24995	HP_0203	2	2	2	tr|O24995|O24995_HELPY Uncharacterized protein OS=Helicobacter pylori (strain ATCC 700392 / 26695) OX=85962 GN=HP_0203 PE=4 SV=1	1	2	2	2	1	2	2	1	0	1	1	1	1	1	2	2	1	2	2	1	0	1	1	1	1	1	2	2	1	2	2	1	0	1	1	1	1	1	2	2	20.9	20.9
122	O24996	O24996	HP_0204	5	5	5	tr|O24996|O24996_HELPY Uncharacterized protein OS=Helicobacter pylori (strain ATCC 700392 / 26695) OX=85962 GN=HP_0204 PE=4 SV=1	1	5	5	5	2	4	2	3	2	1	0	1	1	2	2	2	2	4	2	3	2	1	0	1	1	2	2	2	2	4	2	3	2	1	0	1	1	2	2	2	38.6	38.6
123	O24999	O24999	mrp	8	8	8	sp|O24999|APBC_HELPY Iron-sulfur cluster carrier protein OS=Helicobacter pylori (strain ATCC 700392 / 26695) OX=85962 GN=mrp PE=3 SV=2	1	8	8	8	2	3	3	3	2	3	2	1	1	2	1	2	2	3	3	3	2	3	2	1	1	2	1	2	2	3	3	3	2	3	2	1	1	2	1	2	33.2	33.2
124	O25001	O25001	hcpA	6	6	6	sp|O25001|HCPA_HELPY Beta-lactamase HcpA OS=Helicobacter pylori (strain ATCC 700392 / 26695) OX=85962 GN=hcpA PE=1 SV=1	1	6	6	6	2	3	3	3	2	1	2	1	1	2	2	3	2	3	3	3	2	1	2	1	1	2	2	3	2	3	3	3	2	1	2	1	1	2	2	3	42.8	42.8
125	O25002	O25002	dapE	6	6	6	sp|O25002|DAPE_HELPY Succinyl-diaminopimelate desuccinylase OS=Helicobacter pylori (strain ATCC 700392 / 26695) OX=85962 GN=dapE PE=3 SV=1	1	6	6	6	3	3	3	4	2	2	1	1	0	2	3	4	3	3	3	4	2	2	1	1	0	2	3	4	3	3	3	4	2	2	1	1	0	2	3	4	21.9	21.9
126	O25003	O25003	HP_0214	2	2	2	tr|O25003|O25003_HELPY Sodium-dependent transporter (HuNaDC-1) OS=Helicobacter pylori (strain ATCC 700392 / 26695) OX=85962 GN=HP_0214 PE=4 SV=1	1	2	2	2	0	0	2	0	1	1	0	0	0	0	0	1	0	0	2	0	1	1	0	0	0	0	0	1	0	0	2	0	1	1	0	0	0	0	0	1	3.6	3.6
127	O25004	O25004	cdsA	2	2	2	sp|O25004|CDSA_HELPY Phosphatidate cytidylyltransferase OS=Helicobacter pylori (strain ATCC 700392 / 26695) OX=85962 GN=cdsA PE=3 SV=1	1	2	2	2	0	2	1	1	1	0	0	1	0	0	1	1	0	2	1	1	1	0	0	1	0	0	1	1	0	2	1	1	1	0	0	1	0	0	1	1	7.9	7.9
128	O25006	O25006	HP_0218	6	6	6	tr|O25006|O25006_HELPY Uncharacterized protein OS=Helicobacter pylori (strain ATCC 700392 / 26695) OX=85962 GN=HP_0218 PE=1 SV=1	1	6	6	6	5	5	3	6	2	4	3	4	4	3	4	4	5	5	3	6	2	4	3	4	4	3	4	4	5	5	3	6	2	4	3	4	4	3	4	4	41.5	41.5
129	O25008	O25008	iscS	10	10	10	sp|O25008|ISCS_HELPY Cysteine desulfurase IscS OS=Helicobacter pylori (strain ATCC 700392 / 26695) OX=85962 GN=iscS PE=1 SV=1	1	10	10	10	2	6	4	8	2	2	0	1	0	0	1	1	2	6	4	8	2	2	0	1	0	0	1	1	2	6	4	8	2	2	0	1	0	0	1	1	35.4	35.4
130	O25009	O25009	HP_0221	14	14	14	tr|O25009|O25009_HELPY Nitrogen fixation protein NifU OS=Helicobacter pylori (strain ATCC 700392 / 26695) OX=85962 GN=HP_0221 PE=3 SV=1	1	14	14	14	3	9	7	7	6	4	2	3	2	3	4	4	3	9	7	7	6	4	2	3	2	3	4	4	3	9	7	7	6	4	2	3	2	3	4	4	42.9	42.9
131	O25010	O25010	HP_0222	2	2	2	tr|O25010|O25010_HELPY Uncharacterized protein OS=Helicobacter pylori (strain ATCC 700392 / 26695) OX=85962 GN=HP_0222 PE=1 SV=1	1	2	2	2	2	2	2	2	2	2	0	2	1	1	2	1	2	2	2	2	2	2	0	2	1	1	2	1	2	2	2	2	2	2	0	2	1	1	2	1	37	37
132	O25011	O25011	msrAB	23	23	23	sp|O25011|MSRAB_HELPY Peptide methionine sulfoxide reductase MsrA/MsrB OS=Helicobacter pylori (strain ATCC 700392 / 26695) OX=85962 GN=msrAB PE=3 SV=1	1	23	23	23	12	20	16	15	15	12	5	11	10	10	16	10	12	20	16	15	15	12	5	11	10	10	16	10	12	20	16	15	15	12	5	11	10	10	16	10	57.1	57.1
133	O25013	O25013	HP_0226	1	1	1	tr|O25013|O25013_HELPY Probable membrane transporter protein OS=Helicobacter pylori (strain ATCC 700392 / 26695) OX=85962 GN=HP_0226 PE=3 SV=1	1	1	1	1	0	1	0	0	0	0	0	0	0	0	0	0	0	1	0	0	0	0	0	0	0	0	0	0	0	1	0	0	0	0	0	0	0	0	0	0	5.1	5.1
134	O25015	O25015	HP_0229	13	12	12	tr|O25015|O25015_HELPY Outer membrane protein (Omp6) OS=Helicobacter pylori (strain ATCC 700392 / 26695) OX=85962 GN=HP_0229 PE=4 SV=1	1	13	12	12	9	11	9	8	9	5	3	6	5	3	6	5	8	10	9	8	9	5	3	6	5	3	6	5	8	10	9	8	9	5	3	6	5	3	6	5	36	32.9
135	O25016	O25016	kdsB	3	3	3	sp|O25016|KDSB_HELPY 3-deoxy-manno-octulosonate cytidylyltransferase OS=Helicobacter pylori (strain ATCC 700392 / 26695) OX=85962 GN=kdsB PE=3 SV=1	1	3	3	3	3	3	3	2	1	1	1	0	1	1	1	2	3	3	3	2	1	1	1	0	1	1	1	2	3	3	3	2	1	1	1	0	1	1	1	2	13.6	13.6
136	O25017	O25017	HP_0231	17	17	17	tr|O25017|O25017_HELPY DsbG_N domain-containing protein OS=Helicobacter pylori (strain ATCC 700392 / 26695) OX=85962 GN=HP_0231 PE=1 SV=1	1	17	17	17	12	15	14	15	11	10	7	13	11	10	12	13	12	15	14	15	11	10	7	13	11	10	12	13	12	15	14	15	11	10	7	13	11	10	12	13	57.4	57.4
137	O25019	O25019	HP_0233	12	12	12	tr|O25019|O25019_HELPY GSP_synth domain-containing protein OS=Helicobacter pylori (strain ATCC 700392 / 26695) OX=85962 GN=HP_0233 PE=4 SV=1	1	12	12	12	6	9	4	4	1	6	2	3	3	2	3	3	6	9	4	4	1	6	2	3	3	2	3	3	6	9	4	4	1	6	2	3	3	2	3	3	38.7	38.7
297	O25336	O25336	ligA	6	6	6	sp|O25336|DNLJ_HELPY DNA ligase OS=Helicobacter pylori (strain ATCC 700392 / 26695) OX=85962 GN=ligA PE=1 SV=1	1	6	6	6	0	1	0	4	1	1	0	1	0	0	1	0	0	1	0	4	1	1	0	1	0	0	1	0	0	1	0	4	1	1	0	1	0	0	1	0	9.6	9.6
139	O25021	O25021	hcpE	5	5	5	sp|O25021|HCPE_HELPY Putative beta-lactamase HcpE OS=Helicobacter pylori (strain ATCC 700392 / 26695) OX=85962 GN=hcpE PE=3 SV=1	1	5	5	5	1	3	2	1	2	2	0	1	1	0	2	1	1	3	2	1	2	2	0	1	1	0	2	1	1	3	2	1	2	2	0	1	1	0	2	1	16.1	16.1
140	O25023	O25023	HP_0240	13	13	13	tr|O25023|O25023_HELPY Octaprenyl-diphosphate synthase (IspB) OS=Helicobacter pylori (strain ATCC 700392 / 26695) OX=85962 GN=HP_0240 PE=1 SV=1	1	13	13	13	5	4	6	8	3	3	1	4	0	1	5	6	5	4	6	8	3	3	1	4	0	1	5	6	5	4	6	8	3	3	1	4	0	1	5	6	42	42
141	O25025	O25025	HP_0242	2	2	2	tr|O25025|O25025_HELPY Uncharacterized protein OS=Helicobacter pylori (strain ATCC 700392 / 26695) OX=85962 GN=HP_0242 PE=1 SV=1	1	2	2	2	1	1	1	1	1	0	0	0	0	0	0	1	1	1	1	1	1	0	0	0	0	0	0	1	1	1	1	1	1	0	0	0	0	0	0	1	34	34
142	O25029	O25029	rhpA	7	7	7	sp|O25029|RHPA_HELPY DEAD-box ATP-dependent RNA helicase RhpA OS=Helicobacter pylori (strain ATCC 700392 / 26695) OX=85962 GN=rhpA PE=1 SV=1	1	7	7	7	2	5	2	6	4	2	0	2	1	2	2	4	2	5	2	6	4	2	0	2	1	2	2	4	2	5	2	6	4	2	0	2	1	2	2	4	20.5	20.5
143	O25030	O25030	HP_0248	13	13	13	tr|O25030|O25030_HELPY PHB domain-containing protein OS=Helicobacter pylori (strain ATCC 700392 / 26695) OX=85962 GN=HP_0248 PE=3 SV=1	1	13	13	13	8	11	12	9	8	7	5	7	4	5	9	8	8	11	12	9	8	7	5	7	4	5	9	8	8	11	12	9	8	7	5	7	4	5	9	8	43.1	43.1
144	O25033	O25033	HP_0251	1	1	1	tr|O25033|O25033_HELPY Oligopeptide ABC transporter, permease protein (OppC) OS=Helicobacter pylori (strain ATCC 700392 / 26695) OX=85962 GN=HP_0251 PE=3 SV=1	1	1	1	1	0	1	0	1	0	0	0	0	0	0	0	0	0	1	0	1	0	0	0	0	0	0	0	0	0	1	0	1	0	0	0	0	0	0	0	0	2.4	2.4
145	O25034	O25034	HP_0252	16	16	16	tr|O25034|O25034_HELPY Outer membrane protein (Omp7) OS=Helicobacter pylori (strain ATCC 700392 / 26695) OX=85962 GN=HP_0252 PE=4 SV=1	1	16	16	16	9	11	9	8	6	6	5	4	5	5	7	7	9	11	9	8	6	6	5	4	5	5	7	7	9	11	9	8	6	6	5	4	5	5	7	7	49.5	49.5
564	O25854	O25854	HP_1264	2	2	2	tr|O25854|O25854_HELPY Uncharacterized protein OS=Helicobacter pylori (strain ATCC 700392 / 26695) OX=85962 GN=HP_1264 PE=1 SV=1	1	2	2	2	1	2	0	2	0	1	1	0	1	1	2	1	1	2	0	2	0	1	1	0	1	1	2	1	1	2	0	2	0	1	1	0	1	1	2	1	23.7	23.7
147	O25038	O25038	HP_0257	1	1	1	tr|O25038|O25038_HELPY Conserved hypothetical secreted protein OS=Helicobacter pylori (strain ATCC 700392 / 26695) OX=85962 GN=HP_0257 PE=4 SV=1	1	1	1	1	1	0	1	0	0	0	0	1	0	1	0	0	1	0	1	0	0	0	0	1	0	1	0	0	1	0	1	0	0	0	0	1	0	1	0	0	5	5
148	O25039	O25039	xseA	3	3	3	sp|O25039|EX7L_HELPY Exodeoxyribonuclease 7 large subunit OS=Helicobacter pylori (strain ATCC 700392 / 26695) OX=85962 GN=xseA PE=3 SV=1	1	3	3	3	2	2	1	3	0	0	0	0	0	0	1	1	2	2	1	3	0	0	0	0	0	0	1	1	2	2	1	3	0	0	0	0	0	0	1	1	7.6	7.6
149	O25045	O25045	pyrC'	9	9	9	sp|O25045|PYRX_HELPY Probable dihydroorotase-like protein OS=Helicobacter pylori (strain ATCC 700392 / 26695) OX=85962 GN=pyrC PE=3 SV=1	1	9	9	9	3	5	5	7	3	2	0	4	1	2	5	7	3	5	5	7	3	2	0	4	1	2	5	7	3	5	5	7	3	2	0	4	1	2	5	7	35.7	35.7
150	O25046	O25046	HP_0267	15	15	15	sp|O25046|ADDE_HELPY Adenosine deaminase OS=Helicobacter pylori (strain ATCC 700392 / 26695) OX=85962 GN=HP_0267 PE=1 SV=1	1	15	15	15	8	9	9	8	9	5	4	5	4	5	5	8	8	9	9	8	9	5	4	5	4	5	5	8	8	9	9	8	9	5	4	5	4	5	5	8	48.4	48.4
299	O25340	O25340	murC	3	3	3	sp|O25340|MURC_HELPY UDP-N-acetylmuramate--L-alanine ligase OS=Helicobacter pylori (strain ATCC 700392 / 26695) OX=85962 GN=murC PE=3 SV=1	1	3	3	3	0	0	0	2	0	1	0	0	0	0	1	0	0	0	0	2	0	1	0	0	0	0	1	0	0	0	0	2	0	1	0	0	0	0	1	0	6.9	6.9
152	O25052	O25052	HP_0275	14	14	14	tr|O25052|O25052_HELPY ATP-dependent nuclease (AddB) OS=Helicobacter pylori (strain ATCC 700392 / 26695) OX=85962 GN=HP_0275 PE=4 SV=1	1	14	14	14	6	13	9	9	10	4	6	8	8	7	11	10	6	13	9	9	10	4	6	8	8	7	11	10	6	13	9	9	10	4	6	8	8	7	11	10	35.6	35.6
153	O25055	O25055	HP_0278	7	7	7	tr|O25055|O25055_HELPY Guanosine pentaphosphate phosphohydrolase (GppA) OS=Helicobacter pylori (strain ATCC 700392 / 26695) OX=85962 GN=HP_0278 PE=4 SV=1	1	7	7	7	1	3	2	2	1	3	1	1	1	0	4	4	1	3	2	2	1	3	1	1	1	0	4	4	1	3	2	2	1	3	1	1	1	0	4	4	15.1	15.1
154	O25057	O25057	HP_0280	4	4	4	tr|O25057|O25057_HELPY Heat shock protein B (IbpB) OS=Helicobacter pylori (strain ATCC 700392 / 26695) OX=85962 GN=HP_0280 PE=4 SV=1	1	4	4	4	2	0	1	1	0	0	0	0	1	1	1	0	2	0	1	1	0	0	0	0	1	1	1	0	2	0	1	1	0	0	0	0	1	1	1	0	15.2	15.2
155	O25058	O25058	HP_0282	7	7	7	tr|O25058|O25058_HELPY RCK C-terminal domain-containing protein OS=Helicobacter pylori (strain ATCC 700392 / 26695) OX=85962 GN=HP_0282 PE=4 SV=1	1	7	7	7	1	3	5	3	1	1	1	2	2	1	5	3	1	3	5	3	1	1	1	2	2	1	5	3	1	3	5	3	1	1	1	2	2	1	5	3	15	15
156	O25059	O25059	HP_0284	14	14	14	tr|O25059|O25059_HELPY Conserved hypothetical integral membrane protein OS=Helicobacter pylori (strain ATCC 700392 / 26695) OX=85962 GN=HP_0284 PE=4 SV=1	1	14	14	14	6	10	6	6	4	5	2	6	2	3	6	5	6	10	6	6	4	5	2	6	2	3	6	5	6	10	6	6	4	5	2	6	2	3	6	5	29.6	29.6
157	O25062	O25062	HP_0288	3	3	3	tr|O25062|O25062_HELPY DUF4149 domain-containing protein OS=Helicobacter pylori (strain ATCC 700392 / 26695) OX=85962 GN=HP_0288 PE=4 SV=1	1	3	3	3	0	3	1	2	1	1	0	0	1	0	0	0	0	3	1	2	1	1	0	0	1	0	0	0	0	3	1	2	1	1	0	0	1	0	0	0	24.2	24.2
158	O25067	O25067	amiE	11	11	11	sp|O25067|AMIE_HELPY Aliphatic amidase OS=Helicobacter pylori (strain ATCC 700392 / 26695) OX=85962 GN=amiE PE=1 SV=1	1	11	11	11	3	6	3	5	2	1	1	2	3	2	2	3	3	6	3	5	2	1	1	2	3	2	2	3	3	6	3	5	2	1	1	2	3	2	2	3	45.4	45.4
159	O25069	O25069	HP_0298	18	18	18	tr|O25069|O25069_HELPY Dipeptide ABC transporter, periplasmic dipeptide-binding protein (DppA) OS=Helicobacter pylori (strain ATCC 700392 / 26695) OX=85962 GN=HP_0298 PE=4 SV=1	1	18	18	18	10	12	10	10	12	6	8	10	7	9	12	10	10	12	10	10	12	6	8	10	7	9	12	10	10	12	10	10	12	6	8	10	7	9	12	10	34.8	34.8
160	O25070	O25070	HP_0299	6	6	6	tr|O25070|O25070_HELPY Dipeptide ABC transporter, permease protein (DppB) OS=Helicobacter pylori (strain ATCC 700392 / 26695) OX=85962 GN=HP_0299 PE=3 SV=1	1	6	6	6	3	5	3	4	3	1	1	2	4	3	3	2	3	5	3	4	3	1	1	2	4	3	3	2	3	5	3	4	3	1	1	2	4	3	3	2	21.6	21.6
161	O25071	O25071	HP_0300	4	4	4	tr|O25071|O25071_HELPY Dipeptide ABC transporter, permease protein (DppC) OS=Helicobacter pylori (strain ATCC 700392 / 26695) OX=85962 GN=HP_0300 PE=3 SV=1	1	4	4	4	1	3	3	3	3	2	1	4	0	3	3	3	1	3	3	3	3	2	1	4	0	3	3	3	1	3	3	3	3	2	1	4	0	3	3	3	13	13
162	O25072	O25072	HP_0301	9	9	9	tr|O25072|O25072_HELPY Dipeptide ABC transporter, ATP-binding protein (DppD) OS=Helicobacter pylori (strain ATCC 700392 / 26695) OX=85962 GN=HP_0301 PE=4 SV=1	1	9	9	9	4	7	6	8	7	3	3	6	5	5	5	6	4	7	6	8	7	3	3	6	5	5	5	6	4	7	6	8	7	3	3	6	5	5	5	6	28.2	28.2
163	O25073	O25073	HP_0302	9	9	9	tr|O25073|O25073_HELPY Dipeptide ABC transporter, ATP-binding protein (DppF) OS=Helicobacter pylori (strain ATCC 700392 / 26695) OX=85962 GN=HP_0302 PE=4 SV=1	1	9	9	9	7	9	5	5	3	2	3	5	4	4	5	5	7	9	5	5	3	2	3	5	4	4	5	5	7	9	5	5	3	2	3	5	4	4	5	5	52.2	52.2
164	O25074	O25074	obg	4	4	4	sp|O25074|OBG_HELPY GTPase Obg OS=Helicobacter pylori (strain ATCC 700392 / 26695) OX=85962 GN=obg PE=3 SV=1	1	4	4	4	1	0	0	3	0	1	0	0	0	0	0	0	1	0	0	3	0	1	0	0	0	0	0	0	1	0	0	3	0	1	0	0	0	0	0	0	13.6	13.6
165	O25075	O25075	HP_0304	6	6	6	tr|O25075|O25075_HELPY Alginate_lyase domain-containing protein OS=Helicobacter pylori (strain ATCC 700392 / 26695) OX=85962 GN=HP_0304 PE=4 SV=1	1	6	6	6	4	4	4	1	2	2	0	2	1	1	2	2	4	4	4	1	2	2	0	2	1	1	2	2	4	4	4	1	2	2	0	2	1	1	2	2	22.5	22.5
166	O25076	O25076	HP_0305	8	8	8	tr|O25076|O25076_HELPY YceI domain-containing protein OS=Helicobacter pylori (strain ATCC 700392 / 26695) OX=85962 GN=HP_0305 PE=4 SV=1	1	8	8	8	6	6	7	7	8	6	5	7	6	5	6	7	6	6	7	7	8	6	5	7	6	5	6	7	6	6	7	7	8	6	5	7	6	5	6	7	47.8	47.8
167	O25079	O25079	HP_0309	3	3	3	tr|O25079|O25079_HELPY CN hydrolase domain-containing protein OS=Helicobacter pylori (strain ATCC 700392 / 26695) OX=85962 GN=HP_0309 PE=4 SV=1	1	3	3	3	0	2	0	1	0	0	0	0	0	0	0	0	0	2	0	1	0	0	0	0	0	0	0	0	0	2	0	1	0	0	0	0	0	0	0	0	12.7	12.7
168	O25080	O25080	pgdA	9	9	9	sp|O25080|PGDAE_HELPY Peptidoglycan deacetylase OS=Helicobacter pylori (strain ATCC 700392 / 26695) OX=85962 GN=pgdA PE=1 SV=1	1	9	9	9	7	7	7	6	6	3	2	4	1	3	4	3	7	7	7	6	6	3	2	4	1	3	4	3	7	7	7	6	6	3	2	4	1	3	4	3	39.9	39.9
169	O25086	O25086	HP_0317	21	12	9	tr|O25086|O25086_HELPY Outer membrane protein (Omp9) OS=Helicobacter pylori (strain ATCC 700392 / 26695) OX=85962 GN=HP_0317 PE=4 SV=1	1	21	12	9	12	18	14	16	12	10	12	12	11	8	13	14	7	10	6	9	6	7	7	6	6	4	7	8	4	7	4	6	3	4	5	4	4	1	4	5	40	18.9
610	O25943	O25943	recN	2	2	2	sp|O25943|RECN_HELPY DNA repair protein RecN OS=Helicobacter pylori (strain ATCC 700392 / 26695) OX=85962 GN=recN PE=3 SV=1	1	2	2	2	0	1	0	2	1	1	0	0	0	0	0	0	0	1	0	2	1	1	0	0	0	0	0	0	0	1	0	2	1	1	0	0	0	0	0	0	4.2	4.2
171	O25089	O25089	chePep	21	21	21	sp|O25089|CHPEP_HELPY Chemotaxis regulatory protein ChePep OS=Helicobacter pylori (strain ATCC 700392 / 26695) OX=85962 GN=chePep PE=1 SV=1	1	21	21	21	9	15	13	11	13	9	5	11	10	8	13	12	9	15	13	11	13	9	5	11	10	8	13	12	9	15	13	11	13	9	5	11	10	8	13	12	55.6	55.6
172	O25090	O25090	HP_0323	8	8	8	tr|O25090|O25090_HELPY Membrane bound endonuclease (Nuc) OS=Helicobacter pylori (strain ATCC 700392 / 26695) OX=85962 GN=HP_0323 PE=4 SV=1	1	8	8	8	3	4	7	5	5	5	3	2	1	3	4	2	3	4	7	5	5	5	3	2	1	3	4	2	3	4	7	5	5	5	3	2	1	3	4	2	49.4	49.4
173	O25091	O25091	HP_0324	4	4	4	tr|O25091|O25091_HELPY Outer membrane protein (Omp10) OS=Helicobacter pylori (strain ATCC 700392 / 26695) OX=85962 GN=HP_0324 PE=4 SV=1	1	4	4	4	2	3	3	3	3	3	2	3	3	2	4	3	2	3	3	3	3	3	2	3	3	2	4	3	2	3	3	3	3	3	2	3	3	2	4	3	19.3	19.3
174	O25096	O25096	nadE	3	3	3	sp|O25096|NADE_HELPY NH(3)-dependent NAD(+) synthetase OS=Helicobacter pylori (strain ATCC 700392 / 26695) OX=85962 GN=nadE PE=1 SV=1	1	3	3	3	2	3	0	1	0	0	0	0	0	0	1	0	2	3	0	1	0	0	0	0	0	0	1	0	2	3	0	1	0	0	0	0	0	0	1	0	10.8	10.8
175	O25097	O25097	ilvC	9	9	9	sp|O25097|ILVC_HELPY Ketol-acid reductoisomerase (NADP(+)) OS=Helicobacter pylori (strain ATCC 700392 / 26695) OX=85962 GN=ilvC PE=3 SV=1	1	9	9	9	5	6	8	5	4	3	0	4	2	4	5	5	5	6	8	5	4	3	0	4	2	4	5	5	5	6	8	5	4	3	0	4	2	4	5	5	32.7	32.7
601	O25919	O25919	HP_1366	1	1	1	tr|O25919|O25919_HELPY Type IIS restriction enzyme R protein (MBOIIR) OS=Helicobacter pylori (strain ATCC 700392 / 26695) OX=85962 GN=HP_1366 PE=4 SV=1	1	1	1	1	0	0	0	1	1	0	0	0	0	0	0	1	0	0	0	1	1	0	0	0	0	0	0	1	0	0	0	1	1	0	0	0	0	0	0	1	1.9	1.9
177	O25099	O25099	minE	3	3	3	sp|O25099|MINE_HELPY Cell division topological specificity factor OS=Helicobacter pylori (strain ATCC 700392 / 26695) OX=85962 GN=minE PE=1 SV=1	1	3	3	3	1	1	2	2	2	2	0	2	0	0	2	1	1	1	2	2	2	2	0	2	0	0	2	1	1	1	2	2	2	2	0	2	0	0	2	1	33.8	33.8
57	O24885	O24885	gmd	3	3	3	tr|O24885|O24885_HELPY GDP-mannose 4,6-dehydratase OS=Helicobacter pylori (strain ATCC 700392 / 26695) OX=85962 GN=gmd PE=3 SV=1	1	3	3	3	0	1	0	1	3	1	1	2	1	1	2	2	0	1	0	1	3	1	1	2	1	1	2	2	0	1	0	1	3	1	1	2	1	1	2	2	12.3	12.3
179	O25105	O25105	HP_0338	2	2	2	tr|O25105|O25105_HELPY Uncharacterized protein OS=Helicobacter pylori (strain ATCC 700392 / 26695) OX=85962 GN=HP_0338 PE=4 SV=1	1	2	2	2	0	0	1	1	0	1	0	0	0	0	1	1	0	0	1	1	0	1	0	0	0	0	1	1	0	0	1	1	0	1	0	0	0	0	1	1	15.4	15.4
180	O25116	O25116	pyrG	3	3	3	sp|O25116|PYRG_HELPY CTP synthase OS=Helicobacter pylori (strain ATCC 700392 / 26695) OX=85962 GN=pyrG PE=3 SV=1	1	3	3	3	0	1	0	2	0	2	0	0	0	0	0	0	0	1	0	2	0	2	0	0	0	0	0	0	0	1	0	2	0	2	0	0	0	0	0	0	6.9	6.9
181	O25118	O25118	HP_0351	19	19	19	tr|O25118|O25118_HELPY Flagellar M-ring protein OS=Helicobacter pylori (strain ATCC 700392 / 26695) OX=85962 GN=HP_0351 PE=1 SV=1	1	19	19	19	4	7	6	6	4	4	2	8	1	2	11	9	4	7	6	6	4	4	2	8	1	2	11	9	4	7	6	6	4	4	2	8	1	2	11	9	38.8	38.8
182	O25119	O25119	fliG	5	5	5	sp|O25119|FLIG_HELPY Flagellar motor switch protein FliG OS=Helicobacter pylori (strain ATCC 700392 / 26695) OX=85962 GN=fliG PE=1 SV=1	1	5	5	5	1	3	1	1	2	2	0	1	0	0	2	2	1	3	1	1	2	2	0	1	0	0	2	2	1	3	1	1	2	2	0	1	0	0	2	2	16	16
183	O25120	O25120	HP_0353	5	5	5	tr|O25120|O25120_HELPY Flagellar export protein (FliH) OS=Helicobacter pylori (strain ATCC 700392 / 26695) OX=85962 GN=HP_0353 PE=1 SV=1	1	5	5	5	3	4	3	3	1	2	1	3	1	1	2	4	3	4	3	3	1	2	1	3	1	1	2	4	3	4	3	3	1	2	1	3	1	1	2	4	22.5	22.5
184	O25121	O25121	dxs	15	15	15	sp|O25121|DXS_HELPY 1-deoxy-D-xylulose-5-phosphate synthase OS=Helicobacter pylori (strain ATCC 700392 / 26695) OX=85962 GN=dxs PE=3 SV=1	1	15	15	15	5	9	7	10	6	4	2	6	5	7	7	7	5	9	7	10	6	4	2	6	5	7	7	7	5	9	7	10	6	4	2	6	5	7	7	7	36.7	36.7
185	O25125	O25125	HP_0358	17	17	17	tr|O25125|O25125_HELPY Uncharacterized protein OS=Helicobacter pylori (strain ATCC 700392 / 26695) OX=85962 GN=HP_0358 PE=4 SV=1	1	17	17	17	7	11	12	13	3	4	2	7	3	6	6	6	7	11	12	13	3	4	2	7	3	6	6	6	7	11	12	13	3	4	2	7	3	6	6	6	43.1	43.1
186	O25127	O25127	HP_0360	6	6	6	tr|O25127|O25127_HELPY UDP-glucose 4-epimerase OS=Helicobacter pylori (strain ATCC 700392 / 26695) OX=85962 GN=HP_0360 PE=3 SV=1	1	6	6	6	2	5	1	4	1	1	0	0	0	0	1	0	2	5	1	4	1	1	0	0	0	0	1	0	2	5	1	4	1	1	0	0	0	0	1	0	24.1	24.1
187	O25134	O25134	HP_0370	14	14	14	tr|O25134|O25134_HELPY Biotin carboxylase OS=Helicobacter pylori (strain ATCC 700392 / 26695) OX=85962 GN=HP_0370 PE=4 SV=1	1	14	14	14	8	9	9	8	6	3	3	8	5	5	9	7	8	9	9	8	6	3	3	8	5	5	9	7	8	9	9	8	6	3	3	8	5	5	9	7	41.3	41.3
715	P55977	P55977	nusA	1	1	1	sp|P55977|NUSA_HELPY Transcription termination/antitermination protein NusA OS=Helicobacter pylori (strain ATCC 700392 / 26695) OX=85962 GN=nusA PE=3 SV=1	1	1	1	1	0	0	0	1	1	0	0	0	0	0	0	0	0	0	0	1	1	0	0	0	0	0	0	0	0	0	0	1	1	0	0	0	0	0	0	0	2.8	2.8
189	O25136	O25136	dcd	2	2	2	sp|O25136|DCD_HELPY dCTP deaminase OS=Helicobacter pylori (strain ATCC 700392 / 26695) OX=85962 GN=dcd PE=3 SV=2	1	2	2	2	2	1	0	1	1	0	0	2	0	0	1	0	2	1	0	1	1	0	0	2	0	0	1	0	2	1	0	1	1	0	0	2	0	0	1	0	13.8	13.8
190	O25138	O25138	rsmE	4	4	4	sp|O25138|RSME_HELPY Ribosomal RNA small subunit methyltransferase E OS=Helicobacter pylori (strain ATCC 700392 / 26695) OX=85962 GN=rsmE PE=3 SV=1	1	4	4	4	2	2	2	1	2	2	0	1	0	1	2	1	2	2	2	1	2	2	0	1	0	1	2	1	2	2	2	1	2	2	0	1	0	1	2	1	21.7	21.7
191	O25140	O25140	HP_0377	5	5	5	tr|O25140|O25140_HELPY Thiol:disulfide interchange protein (DsbC), putative OS=Helicobacter pylori (strain ATCC 700392 / 26695) OX=85962 GN=HP_0377 PE=1 SV=1	1	5	5	5	3	4	5	5	4	1	2	4	2	3	3	3	3	4	5	5	4	1	2	4	2	3	3	3	3	4	5	5	4	1	2	4	2	3	3	3	29.9	29.9
192	O25141	O25141	HP_0378	19	19	19	tr|O25141|O25141_HELPY Cytochrome c biogenesis protein (Ycf5) OS=Helicobacter pylori (strain ATCC 700392 / 26695) OX=85962 GN=HP_0378 PE=4 SV=1	1	19	19	19	6	13	9	13	4	10	4	7	6	3	11	9	6	13	9	13	4	10	4	7	6	3	11	9	6	13	9	13	4	10	4	7	6	3	11	9	23.9	23.9
193	O25142	O25142	HP_0379	12	12	2	tr|O25142|O25142_HELPY Alpha-(1,3)-fucosyltransferase OS=Helicobacter pylori (strain ATCC 700392 / 26695) OX=85962 GN=HP_0379 PE=3 SV=1	1	12	12	2	7	7	7	9	4	3	1	0	0	1	3	2	7	7	7	9	4	3	1	0	0	1	3	2	0	0	1	1	0	0	0	0	0	0	0	0	42.4	42.4
194	O25144	O25144	HP_0382	7	7	7	tr|O25144|O25144_HELPY Zinc-metallo protease (YJR117W) OS=Helicobacter pylori (strain ATCC 700392 / 26695) OX=85962 GN=HP_0382 PE=3 SV=1	1	7	7	7	3	7	3	5	1	3	2	3	3	2	3	3	3	7	3	5	1	3	2	3	3	2	3	3	3	7	3	5	1	3	2	3	3	2	3	3	19.4	19.4
195	O25145	O25145	HP_0383	2	2	2	tr|O25145|O25145_HELPY Uncharacterized protein OS=Helicobacter pylori (strain ATCC 700392 / 26695) OX=85962 GN=HP_0383 PE=4 SV=1	1	2	2	2	0	1	1	1	0	0	0	0	0	0	0	0	0	1	1	1	0	0	0	0	0	0	0	0	0	1	1	1	0	0	0	0	0	0	0	0	12.6	12.6
196	O25146	O25146	HP_0384	1	1	1	tr|O25146|O25146_HELPY SPOR domain-containing protein OS=Helicobacter pylori (strain ATCC 700392 / 26695) OX=85962 GN=HP_0384 PE=4 SV=1	1	1	1	1	1	1	0	0	0	0	0	0	0	0	0	0	1	1	0	0	0	0	0	0	0	0	0	0	1	1	0	0	0	0	0	0	0	0	0	0	6.4	6.4
197	O25147	O25147	HP_0385	8	8	8	tr|O25147|O25147_HELPY Uncharacterized protein OS=Helicobacter pylori (strain ATCC 700392 / 26695) OX=85962 GN=HP_0385 PE=4 SV=1	1	8	8	8	3	6	3	3	2	1	3	5	1	3	1	3	3	6	3	3	2	1	3	5	1	3	1	3	3	6	3	3	2	1	3	5	1	3	1	3	88.2	88.2
198	O25151	O25151	tpx	9	9	9	sp|O25151|TPX_HELPY Thiol peroxidase OS=Helicobacter pylori (strain ATCC 700392 / 26695) OX=85962 GN=tpx PE=1 SV=1	1	9	9	9	5	6	5	5	4	6	5	5	5	4	4	5	5	6	5	5	4	6	5	5	5	4	4	5	5	6	5	5	4	6	5	5	5	4	4	5	63.3	63.3
199	O25152	O25152	cheW	5	5	5	sp|O25152|CHEW_HELPY Chemotaxis protein CheW OS=Helicobacter pylori (strain ATCC 700392 / 26695) OX=85962 GN=cheW PE=1 SV=1	1	5	5	5	4	4	5	3	2	2	1	2	1	1	1	1	4	4	5	3	2	2	1	2	1	1	1	1	4	4	5	3	2	2	1	2	1	1	1	1	37.6	37.6
200	O25153	O25153	cheAY	25	25	25	sp|O25153|CHEAY_HELPY Sensor histidine kinase CheAY OS=Helicobacter pylori (strain ATCC 700392 / 26695) OX=85962 GN=cheAY PE=1 SV=1	1	25	25	25	12	19	14	12	11	9	8	10	8	8	10	12	12	19	14	12	11	9	8	10	8	8	10	12	12	19	14	12	11	9	8	10	8	8	10	12	40.1	40.1
201	O25154	O25154	cheV3	8	8	8	sp|O25154|CHEV3_HELPY Chemotaxis protein CheV3 OS=Helicobacter pylori (strain ATCC 700392 / 26695) OX=85962 GN=cheV3 PE=3 SV=1	1	8	8	8	3	4	2	4	4	3	3	3	0	1	2	1	3	4	2	4	4	3	3	3	0	1	2	1	3	4	2	4	4	3	3	3	0	1	2	1	31.2	31.2
202	O25155	O25155	HP_0394	2	2	2	tr|O25155|O25155_HELPY Metallophos domain-containing protein OS=Helicobacter pylori (strain ATCC 700392 / 26695) OX=85962 GN=HP_0394 PE=4 SV=1	1	2	2	2	0	1	0	1	0	0	0	0	0	0	0	0	0	1	0	1	0	0	0	0	0	0	0	0	0	1	0	1	0	0	0	0	0	0	0	0	9.9	9.9
203	O25157	O25157	HP_0396	23	23	23	sp|O25157|Y396_HELPY Uncharacterized protein HP_0396 OS=Helicobacter pylori (strain ATCC 700392 / 26695) OX=85962 GN=HP_0396 PE=3 SV=1	1	23	23	23	12	17	15	15	10	7	2	10	9	9	13	15	12	17	15	15	10	7	2	10	9	9	13	15	12	17	15	15	10	7	2	10	9	9	13	15	47.7	47.7
863	P56460	P56460	metK	11	11	11	sp|P56460|METK_HELPY S-adenosylmethionine synthase OS=Helicobacter pylori (strain ATCC 700392 / 26695) OX=85962 GN=metK PE=3 SV=1	1	11	11	11	1	2	2	5	4	4	1	2	0	1	2	2	1	2	2	5	4	4	1	2	0	1	2	2	1	2	2	5	4	4	1	2	0	1	2	2	42.6	42.6
729	P55992	P55992	gyrB	8	8	8	sp|P55992|GYRB_HELPY DNA gyrase subunit B OS=Helicobacter pylori (strain ATCC 700392 / 26695) OX=85962 GN=gyrB PE=3 SV=1	1	8	8	8	1	2	2	5	3	3	0	0	0	0	0	1	1	2	2	5	3	3	0	0	0	0	0	1	1	2	2	5	3	3	0	0	0	0	0	1	12.8	12.8
266	O25288	O25288	HP_0564	3	3	3	tr|O25288|O25288_HELPY Uncharacterized protein OS=Helicobacter pylori (strain ATCC 700392 / 26695) OX=85962 GN=HP_0564 PE=4 SV=1	1	3	3	3	2	1	2	3	2	3	2	2	2	2	2	2	2	1	2	3	2	3	2	2	2	2	2	2	2	1	2	3	2	3	2	2	2	2	2	2	28.6	28.6
207	O25164	O25164	HP_0408	5	5	5	tr|O25164|O25164_HELPY Uncharacterized protein OS=Helicobacter pylori (strain ATCC 700392 / 26695) OX=85962 GN=HP_0408 PE=4 SV=1	1	5	5	5	3	4	1	3	2	1	1	2	1	2	2	2	3	4	1	3	2	1	1	2	1	2	2	2	3	4	1	3	2	1	1	2	1	2	2	2	28.4	28.4
208	O25165	O25165	guaA	15	15	15	sp|O25165|GUAA_HELPY GMP synthase [glutamine-hydrolyzing] OS=Helicobacter pylori (strain ATCC 700392 / 26695) OX=85962 GN=guaA PE=3 SV=1	1	15	15	15	5	12	6	9	4	4	2	3	2	2	4	2	5	12	6	9	4	4	2	3	2	2	4	2	5	12	6	9	4	4	2	3	2	2	4	2	41.3	41.3
209	O25166	O25166	HP_0410	10	10	10	tr|O25166|O25166_HELPY Neuraminyllactose-binding hemagglutinin OS=Helicobacter pylori (strain ATCC 700392 / 26695) OX=85962 GN=HP_0410 PE=1 SV=1	1	10	10	10	5	7	6	6	7	5	5	6	3	6	5	6	5	7	6	6	7	5	5	6	3	6	5	6	5	7	6	6	7	5	5	6	3	6	5	6	49	49
210	O25170	O25170	HP_0415	13	13	13	sp|O25170|Y415_HELPY Uncharacterized MscS family protein HP_0415 OS=Helicobacter pylori (strain ATCC 700392 / 26695) OX=85962 GN=HP_0415 PE=3 SV=1	1	13	13	13	4	11	6	5	6	4	3	3	2	5	5	5	4	11	6	5	6	4	3	3	2	5	5	5	4	11	6	5	6	4	3	3	2	5	5	5	23.8	23.8
211	O25171	O25171	HP_0416	6	6	6	tr|O25171|O25171_HELPY Cyclopropane fatty acid synthase (Cfa) OS=Helicobacter pylori (strain ATCC 700392 / 26695) OX=85962 GN=HP_0416 PE=3 SV=1	1	6	6	6	2	1	2	1	0	1	0	1	1	1	0	1	2	1	2	1	0	1	0	1	1	1	0	1	2	1	2	1	0	1	0	1	1	1	0	1	18.5	18.5
178	O25100	O25100	HP_0333	1	1	1	tr|O25100|O25100_HELPY DNA processing chain A (DprA) OS=Helicobacter pylori (strain ATCC 700392 / 26695) OX=85962 GN=HP_0333 PE=1 SV=1	1	1	1	1	0	0	0	1	1	0	0	0	0	0	0	0	0	0	0	1	1	0	0	0	0	0	0	0	0	0	0	1	1	0	0	0	0	0	0	0	4.8	4.8
213	O25176	O25176	HP_0422	17	17	17	tr|O25176|O25176_HELPY Arginine decarboxylase OS=Helicobacter pylori (strain ATCC 700392 / 26695) OX=85962 GN=HP_0422 PE=3 SV=1	1	17	17	17	5	9	8	10	1	4	4	3	3	3	5	4	5	9	8	10	1	4	4	3	3	3	5	4	5	9	8	10	1	4	4	3	3	3	5	4	33.8	33.8
214	O25213	O25213	HP_0466	14	14	14	tr|O25213|O25213_HELPY TerB domain-containing protein OS=Helicobacter pylori (strain ATCC 700392 / 26695) OX=85962 GN=HP_0466 PE=4 SV=1	1	14	14	14	8	12	9	8	9	9	8	8	7	5	8	10	8	12	9	8	9	9	8	8	7	5	8	10	8	12	9	8	9	9	8	8	7	5	8	10	52.9	52.9
844	P56197	P56197	aroA	4	4	4	sp|P56197|AROA_HELPY 3-phosphoshikimate 1-carboxyvinyltransferase OS=Helicobacter pylori (strain ATCC 700392 / 26695) OX=85962 GN=aroA PE=3 SV=1	1	4	4	4	1	2	1	3	1	1	0	0	0	1	0	0	1	2	1	3	1	1	0	0	0	1	0	0	1	2	1	3	1	1	0	0	0	1	0	0	10.5	10.5
216	O25215	O25215	HP_0469	2	2	2	tr|O25215|O25215_HELPY Uncharacterized protein OS=Helicobacter pylori (strain ATCC 700392 / 26695) OX=85962 GN=HP_0469 PE=4 SV=1	1	2	2	2	1	2	1	1	0	1	0	0	0	1	1	1	1	2	1	1	0	1	0	0	0	1	1	1	1	2	1	1	0	1	0	0	0	1	1	1	12.3	12.3
217	O25216	O25216	HP_0470	32	32	32	tr|O25216|O25216_HELPY Oligoendopeptidase F (PepF) OS=Helicobacter pylori (strain ATCC 700392 / 26695) OX=85962 GN=HP_0470 PE=3 SV=1	1	32	32	32	20	17	20	18	18	15	12	11	10	13	17	15	20	17	20	18	18	15	12	11	10	13	17	15	20	17	20	18	18	15	12	11	10	13	17	15	59	59
218	O25217	O25217	HP_0471	3	3	3	tr|O25217|O25217_HELPY Glutathione-regulated potassium-efflux system protein (KefB) OS=Helicobacter pylori (strain ATCC 700392 / 26695) OX=85962 GN=HP_0471 PE=4 SV=1	1	3	3	3	2	1	1	1	1	1	0	0	0	0	1	0	2	1	1	1	1	1	0	0	0	0	1	0	2	1	1	1	1	1	0	0	0	0	1	0	7.5	7.5
219	O25218	O25218	HP_0472	6	6	6	tr|O25218|O25218_HELPY Outer membrane protein (Omp11) OS=Helicobacter pylori (strain ATCC 700392 / 26695) OX=85962 GN=HP_0472 PE=4 SV=1	1	6	6	6	3	5	5	1	0	1	0	2	1	1	2	1	3	5	5	1	0	1	0	2	1	1	2	1	3	5	5	1	0	1	0	2	1	1	2	1	42.5	42.5
220	O25219	O25219	HP_0473	4	4	4	tr|O25219|O25219_HELPY Molybdenum ABC transporter, periplasmic molybdate-binding protein (ModA) OS=Helicobacter pylori (strain ATCC 700392 / 26695) OX=85962 GN=HP_0473 PE=3 SV=1	1	4	4	4	1	1	2	0	1	0	0	3	0	0	1	0	1	1	2	0	1	0	0	3	0	0	1	0	1	1	2	0	1	0	0	3	0	0	1	0	17.1	17.1
221	O25222;O25580	O25222	HP_0477	8;8	8;8	8;8	tr|O25222|O25222_HELPY Outer membrane protein (Omp12) OS=Helicobacter pylori (strain ATCC 700392 / 26695) OX=85962 GN=HP_0477 PE=4 SV=1;tr|O25580|O25580_HELPY Outer membrane protein (Omp22) OS=Helicobacter pylori (strain ATCC 700392 / 26695) OX=85962 GN=HP	2	8	8	8	5	4	5	4	2	3	1	4	1	2	5	2	5	4	5	4	2	3	1	4	1	2	5	2	5	4	5	4	2	3	1	4	1	2	5	2	29.4	29.4
222	O25225	O25225	bipA	24	24	24	sp|O25225|BIPA_HELPY 50S ribosomal subunit assembly factor BipA OS=Helicobacter pylori (strain ATCC 700392 / 26695) OX=85962 GN=bipA PE=3 SV=1	1	24	24	24	15	20	15	14	12	9	4	6	5	4	7	8	15	20	15	14	12	9	4	6	5	4	7	8	15	20	15	14	12	9	4	6	5	4	7	8	50.3	50.3
223	O25226	O25226	HP_0481	1	1	1	tr|O25226|O25226_HELPY Adenine specific DNA methyltransferase (MFOKI) OS=Helicobacter pylori (strain ATCC 700392 / 26695) OX=85962 GN=HP_0481 PE=3 SV=1	1	1	1	1	1	0	1	1	0	1	0	0	0	0	0	0	1	0	1	1	0	1	0	0	0	0	0	0	1	0	1	1	0	1	0	0	0	0	0	0	5.2	5.2
224	O25227	O25227	HP_0482	2	2	2	tr|O25227|O25227_HELPY Uncharacterized protein OS=Helicobacter pylori (strain ATCC 700392 / 26695) OX=85962 GN=HP_0482 PE=4 SV=1	1	2	2	2	1	2	1	1	0	1	0	1	1	1	0	1	1	2	1	1	0	1	0	1	1	1	0	1	1	2	1	1	0	1	0	1	1	1	0	1	18.8	18.8
225	O25229	O25229	HP_0485	16	16	16	tr|O25229|O25229_HELPY Catalase-related peroxidase OS=Helicobacter pylori (strain ATCC 700392 / 26695) OX=85962 GN=HP_0485 PE=3 SV=1	1	16	16	16	12	11	13	9	10	10	9	9	6	9	10	12	12	11	13	9	10	10	9	9	6	9	10	12	12	11	13	9	10	10	9	9	6	9	10	12	48.4	48.4
226	O25230	O25230	HP_0486	18	18	18	tr|O25230|O25230_HELPY Uncharacterized protein OS=Helicobacter pylori (strain ATCC 700392 / 26695) OX=85962 GN=HP_0486 PE=4 SV=1	1	18	18	18	13	14	15	11	11	12	9	8	10	10	12	12	13	14	15	11	11	12	9	8	10	10	12	12	13	14	15	11	11	12	9	8	10	10	12	12	40.7	40.7
227	O25231	O25231	HP_0487	2	2	2	tr|O25231|O25231_HELPY Uncharacterized protein OS=Helicobacter pylori (strain ATCC 700392 / 26695) OX=85962 GN=HP_0487 PE=4 SV=1	1	2	2	2	0	1	2	1	0	0	0	0	0	0	0	0	0	1	2	1	0	0	0	0	0	0	0	0	0	1	2	1	0	0	0	0	0	0	0	0	3.5	3.5
228	O25233	O25233	HP_0490	8	8	8	tr|O25233|O25233_HELPY Putative potassium channel protein, putative OS=Helicobacter pylori (strain ATCC 700392 / 26695) OX=85962 GN=HP_0490 PE=4 SV=1	1	8	8	8	4	4	5	6	4	0	0	3	0	3	4	4	4	4	5	6	4	0	0	3	0	3	4	4	4	4	5	6	4	0	0	3	0	3	4	4	31	31
229	O25234	O25234	HP_0492	7	7	7	tr|O25234|O25234_HELPY Neuraminyllactose-binding hemagglutinin OS=Helicobacter pylori (strain ATCC 700392 / 26695) OX=85962 GN=HP_0492 PE=1 SV=1	1	7	7	7	2	7	3	4	2	2	0	1	2	1	3	3	2	7	3	4	2	2	0	1	2	1	3	3	2	7	3	4	2	2	0	1	2	1	3	3	33.5	33.5
230	O25236	O25236	murD	1	1	1	sp|O25236|MURD_HELPY UDP-N-acetylmuramoylalanine--D-glutamate ligase OS=Helicobacter pylori (strain ATCC 700392 / 26695) OX=85962 GN=murD PE=3 SV=1	1	1	1	1	0	1	0	1	0	0	0	0	0	0	0	0	0	1	0	1	0	0	0	0	0	0	0	0	0	1	0	1	0	0	0	0	0	0	0	0	4	4
231	O25239	O25239	HP_0497	3	3	3	tr|O25239|O25239_HELPY Transporter OS=Helicobacter pylori (strain ATCC 700392 / 26695) OX=85962 GN=HP_0497 PE=3 SV=1	1	3	3	3	2	3	1	1	1	0	1	1	1	1	1	1	2	3	1	1	1	0	1	1	1	1	1	1	2	3	1	1	1	0	1	1	1	1	1	1	4.8	4.8
232	O25240	O25240	HP_0498	2	2	2	tr|O25240|O25240_HELPY Sodium-and chloride-dependent transporter OS=Helicobacter pylori (strain ATCC 700392 / 26695) OX=85962 GN=HP_0498 PE=4 SV=1	1	2	2	2	0	2	0	2	1	1	1	1	1	1	1	1	0	2	0	2	1	1	1	1	1	1	1	1	0	2	0	2	1	1	1	1	1	1	1	1	4.3	4.3
233	O25242	O25242	dnaN	22	22	22	sp|O25242|DPO3B_HELPY Beta sliding clamp OS=Helicobacter pylori (strain ATCC 700392 / 26695) OX=85962 GN=dnaN PE=1 SV=1	1	22	22	22	10	12	15	7	12	8	4	4	3	3	7	6	10	12	15	7	12	8	4	4	3	3	7	6	10	12	15	7	12	8	4	4	3	3	7	6	64.7	64.7
234	O25247	O25247	HP_0506	6	6	6	tr|O25247|O25247_HELPY Conserved hypothetical secreted protein OS=Helicobacter pylori (strain ATCC 700392 / 26695) OX=85962 GN=HP_0506 PE=1 SV=1	1	6	6	6	5	3	6	4	2	3	1	2	2	2	2	2	5	3	6	4	2	3	1	2	2	2	2	2	5	3	6	4	2	3	1	2	2	2	2	2	17.9	17.9
235	O25248	O25248	HP_0507	3	3	3	tr|O25248|O25248_HELPY Nudix hydrolase domain-containing protein OS=Helicobacter pylori (strain ATCC 700392 / 26695) OX=85962 GN=HP_0507 PE=4 SV=1	1	3	3	3	2	1	1	0	1	1	1	1	0	0	2	0	2	1	1	0	1	1	1	1	0	0	2	0	2	1	1	0	1	1	1	1	0	0	2	0	15.1	15.1
236	O25249	O25249	pgbA	10	10	10	sp|O25249|PGBA_HELPY Plasminogen-binding protein PgbA OS=Helicobacter pylori (strain ATCC 700392 / 26695) OX=85962 GN=pgbA PE=1 SV=1	1	10	10	10	3	6	6	4	3	3	3	1	3	3	6	4	3	6	6	4	3	3	3	1	3	3	6	4	3	6	6	4	3	3	3	1	3	3	6	4	27.7	27.7
237	O25250	O25250	HP_0509	8	8	8	tr|O25250|O25250_HELPY Glycolate oxidase subunit (GlcD) OS=Helicobacter pylori (strain ATCC 700392 / 26695) OX=85962 GN=HP_0509 PE=4 SV=1	1	8	8	8	3	1	2	5	2	5	0	0	0	0	0	0	3	1	2	5	2	5	0	0	0	0	0	0	3	1	2	5	2	5	0	0	0	0	0	0	22.9	22.9
238	O25253	O25253	hslV	5	5	5	sp|O25253|HSLV_HELPY ATP-dependent protease subunit HslV OS=Helicobacter pylori (strain ATCC 700392 / 26695) OX=85962 GN=hslV PE=3 SV=1	1	5	5	5	3	4	5	4	5	3	2	3	3	3	3	3	3	4	5	4	5	3	2	3	3	3	3	3	3	4	5	4	5	3	2	3	3	3	3	3	37.2	37.2
239	O25254	O25254	hslU	22	22	22	sp|O25254|HSLU_HELPY ATP-dependent protease ATPase subunit HslU OS=Helicobacter pylori (strain ATCC 700392 / 26695) OX=85962 GN=hslU PE=3 SV=1	1	22	22	22	6	9	4	10	9	9	4	7	3	5	8	5	6	9	4	10	9	9	4	7	3	5	8	5	6	9	4	10	9	9	4	7	3	5	8	5	46	46
240	O25255	O25255	HP_0518	9	9	9	tr|O25255|O25255_HELPY Conserved hypothetical secreted protein OS=Helicobacter pylori (strain ATCC 700392 / 26695) OX=85962 GN=HP_0518 PE=1 SV=1	1	9	9	9	6	6	6	6	4	4	3	4	4	5	4	4	6	6	6	6	4	4	3	4	4	5	4	4	6	6	6	6	4	4	3	4	4	5	4	4	34.8	34.8
241	O25256	O25256	HP_0519	1	1	1	tr|O25256|O25256_HELPY Beta-lactamase OS=Helicobacter pylori (strain ATCC 700392 / 26695) OX=85962 GN=HP_0519 PE=4 SV=1	1	1	1	1	1	1	1	1	1	0	0	1	0	0	1	1	1	1	1	1	1	0	0	1	0	0	1	1	1	1	1	1	1	0	0	1	0	0	1	1	4.7	4.7
242	O25257	O25257	HP_0520	3	3	3	tr|O25257|O25257_HELPY Cag pathogenicity island protein (Cag1) OS=Helicobacter pylori (strain ATCC 700392 / 26695) OX=85962 GN=HP_0520 PE=4 SV=1	1	3	3	3	3	3	2	1	2	2	2	1	2	2	1	2	3	3	2	1	2	2	2	1	2	2	1	2	3	3	2	1	2	2	2	1	2	2	1	2	33.9	33.9
456	O25665	O25665	HP_1021	2	2	2	tr|O25665|O25665_HELPY Response regulator OS=Helicobacter pylori (strain ATCC 700392 / 26695) OX=85962 GN=HP_1021 PE=4 SV=1	1	2	2	2	0	0	0	1	1	0	1	0	0	0	0	0	0	0	0	1	1	0	1	0	0	0	0	0	0	0	0	1	1	0	1	0	0	0	0	0	6.7	6.7
338	O25402	O25402	HP_0695	13	13	13	tr|O25402|O25402_HELPY Hydantoin utilization protein A (HyuA) OS=Helicobacter pylori (strain ATCC 700392 / 26695) OX=85962 GN=HP_0695 PE=4 SV=1	1	13	13	13	2	5	5	8	7	6	2	6	3	4	9	6	2	5	5	8	7	6	2	6	3	4	9	6	2	5	5	8	7	6	2	6	3	4	9	6	22.7	22.7
245	O25261	O25261	HP_0526	6	6	6	tr|O25261|O25261_HELPY Cag pathogenicity island protein (Cag6) OS=Helicobacter pylori (strain ATCC 700392 / 26695) OX=85962 GN=HP_0526 PE=1 SV=1	1	6	6	6	0	1	2	5	1	0	0	0	0	0	3	3	0	1	2	5	1	0	0	0	0	0	3	3	0	1	2	5	1	0	0	0	0	0	3	3	28.1	28.1
246	O25262	O25262	HP_0527	33	33	33	tr|O25262|O25262_HELPY Cag pathogenicity island protein (Cag7) OS=Helicobacter pylori (strain ATCC 700392 / 26695) OX=85962 GN=HP_0527 PE=1 SV=1	1	33	33	33	10	22	10	14	8	9	11	10	7	6	16	14	10	22	10	14	8	9	11	10	7	6	16	14	10	22	10	14	8	9	11	10	7	6	16	14	31.1	31.1
247	O25263	O25263	HP_0528	17	17	17	tr|O25263|O25263_HELPY Cag pathogenicity island protein (Cag8) OS=Helicobacter pylori (strain ATCC 700392 / 26695) OX=85962 GN=HP_0528 PE=1 SV=1	1	17	17	17	2	12	7	11	8	2	0	4	1	3	9	8	2	12	7	11	8	2	0	4	1	3	9	8	2	12	7	11	8	2	0	4	1	3	9	8	38.1	38.1
248	O25264	O25264	HP_0529	2	2	2	tr|O25264|O25264_HELPY Cag pathogenicity island protein (Cag9) OS=Helicobacter pylori (strain ATCC 700392 / 26695) OX=85962 GN=HP_0529 PE=4 SV=1	1	2	2	2	2	1	0	0	0	0	0	0	0	0	0	0	2	1	0	0	0	0	0	0	0	0	0	0	2	1	0	0	0	0	0	0	0	0	0	0	7.1	7.1
821	P56137	P56137	purA	7	7	7	sp|P56137|PURA_HELPY Adenylosuccinate synthetase OS=Helicobacter pylori (strain ATCC 700392 / 26695) OX=85962 GN=purA PE=3 SV=1	1	7	7	7	0	6	2	3	4	3	1	3	0	1	2	3	0	6	2	3	4	3	1	3	0	1	2	3	0	6	2	3	4	3	1	3	0	1	2	3	18.5	18.5
250	O25266	O25266	HP_0531	2	2	2	tr|O25266|O25266_HELPY Cag pathogenicity island protein (Cag11) OS=Helicobacter pylori (strain ATCC 700392 / 26695) OX=85962 GN=HP_0531 PE=4 SV=1	1	2	2	2	1	2	2	2	0	0	0	2	1	1	1	2	1	2	2	2	0	0	0	2	1	1	1	2	1	2	2	2	0	0	0	2	1	1	1	2	8.7	8.7
251	O25270	O25270	HP_0537	16	16	16	tr|O25270|O25270_HELPY Cag pathogenicity island protein (Cag16) OS=Helicobacter pylori (strain ATCC 700392 / 26695) OX=85962 GN=HP_0537 PE=1 SV=1	1	16	16	16	9	9	9	4	4	6	5	4	5	6	7	5	9	9	9	4	4	6	5	4	5	6	7	5	9	9	9	4	4	6	5	4	5	6	7	5	44.4	44.4
252	O25271	O25271	HP_0538	4	4	4	tr|O25271|O25271_HELPY Cag pathogenicity island protein (Cag17) OS=Helicobacter pylori (strain ATCC 700392 / 26695) OX=85962 GN=HP_0538 PE=4 SV=1	1	4	4	4	2	2	3	1	1	2	0	1	1	1	0	1	2	2	3	1	1	2	0	1	1	1	0	1	2	2	3	1	1	2	0	1	1	1	0	1	17	17
253	O25272	O25272	HP_0539	1	1	1	tr|O25272|O25272_HELPY Cag pathogenicity island protein (Cag18) OS=Helicobacter pylori (strain ATCC 700392 / 26695) OX=85962 GN=HP_0539 PE=1 SV=1	1	1	1	1	0	1	0	0	0	0	0	0	0	0	0	0	0	1	0	0	0	0	0	0	0	0	0	0	0	1	0	0	0	0	0	0	0	0	0	0	5.9	5.9
254	O25273	O25273	HP_0540	2	2	2	tr|O25273|O25273_HELPY Cag pathogenicity island protein (Cag19) OS=Helicobacter pylori (strain ATCC 700392 / 26695) OX=85962 GN=HP_0540 PE=4 SV=1	1	2	2	2	0	1	1	0	0	0	0	0	0	0	0	1	0	1	1	0	0	0	0	0	0	0	0	1	0	1	1	0	0	0	0	0	0	0	0	1	4.7	4.7
255	O25274	O25274	HP_0541	1	1	1	tr|O25274|O25274_HELPY Cag pathogenicity island protein (Cag20) OS=Helicobacter pylori (strain ATCC 700392 / 26695) OX=85962 GN=HP_0541 PE=4 SV=1	1	1	1	1	0	0	0	0	1	0	0	0	0	0	0	0	0	0	0	0	1	0	0	0	0	0	0	0	0	0	0	0	1	0	0	0	0	0	0	0	2.7	2.7
256	O25275	O25275	HP_0542	2	2	2	tr|O25275|O25275_HELPY Cag pathogenicity island protein (Cag21) OS=Helicobacter pylori (strain ATCC 700392 / 26695) OX=85962 GN=HP_0542 PE=4 SV=1	1	2	2	2	0	2	0	0	0	0	0	0	0	0	0	0	0	2	0	0	0	0	0	0	0	0	0	0	0	2	0	0	0	0	0	0	0	0	0	0	10.6	10.6
257	O25276	O25276	HP_0543	4	4	4	tr|O25276|O25276_HELPY Cag pathogenicity island protein (Cag22) OS=Helicobacter pylori (strain ATCC 700392 / 26695) OX=85962 GN=HP_0543 PE=4 SV=1	1	4	4	4	3	2	2	2	2	1	3	2	3	3	3	3	3	2	2	2	2	1	3	2	3	3	3	3	3	2	2	2	2	1	3	2	3	3	3	3	18.7	18.7
258	O25277	O25277	HP_0545	4	4	4	tr|O25277|O25277_HELPY Cag pathogenicity island protein (Cag24) OS=Helicobacter pylori (strain ATCC 700392 / 26695) OX=85962 GN=HP_0545 PE=4 SV=1	1	4	4	4	0	3	1	0	1	2	0	0	1	1	1	1	0	3	1	0	1	2	0	0	1	1	1	1	0	3	1	0	1	2	0	0	1	1	1	1	17.9	17.9
259	O25278	O25278	HP_0546	2	2	2	tr|O25278|O25278_HELPY Cag pathogenicity island protein (Cag25) OS=Helicobacter pylori (strain ATCC 700392 / 26695) OX=85962 GN=HP_0546 PE=4 SV=1	1	2	2	2	2	1	1	2	1	1	1	1	1	1	1	1	2	1	1	2	1	1	1	1	1	1	1	1	2	1	1	2	1	1	1	1	1	1	1	1	16.5	16.5
260	O25279	O25279	HP_0553	1	1	1	tr|O25279|O25279_HELPY SpoU_sub_bind domain-containing protein OS=Helicobacter pylori (strain ATCC 700392 / 26695) OX=85962 GN=HP_0553 PE=4 SV=1	1	1	1	1	0	0	0	0	0	1	0	0	0	0	0	0	0	0	0	0	0	1	0	0	0	0	0	0	0	0	0	0	0	1	0	0	0	0	0	0	4.4	4.4
261	O25280	O25280	HP_0554	10	10	10	tr|O25280|O25280_HELPY Uncharacterized protein OS=Helicobacter pylori (strain ATCC 700392 / 26695) OX=85962 GN=HP_0554 PE=4 SV=1	1	10	10	10	5	8	8	9	6	5	5	5	3	4	5	6	5	8	8	9	6	5	5	5	3	4	5	6	5	8	8	9	6	5	5	5	3	4	5	6	35.2	35.2
262	O25281	O25281	HP_0555	9	9	9	tr|O25281|O25281_HELPY Uncharacterized protein OS=Helicobacter pylori (strain ATCC 700392 / 26695) OX=85962 GN=HP_0555 PE=4 SV=1	1	9	9	9	5	4	2	3	1	1	1	3	1	1	5	5	5	4	2	3	1	1	1	3	1	1	5	5	5	4	2	3	1	1	1	3	1	1	5	5	36.3	36.3
263	O25283	O25283	accA	9	9	9	sp|O25283|ACCA_HELPY Acetyl-coenzyme A carboxylase carboxyl transferase subunit alpha OS=Helicobacter pylori (strain ATCC 700392 / 26695) OX=85962 GN=accA PE=3 SV=1	1	9	9	9	1	1	1	5	4	5	2	2	5	4	5	3	1	1	1	5	4	5	2	2	5	4	5	3	1	1	1	5	4	5	2	2	5	4	5	3	33.3	33.3
264	O25284	O25284	HP_0558	10	10	10	tr|O25284|O25284_HELPY 3-oxoacyl-[acyl-carrier-protein] synthase 2 OS=Helicobacter pylori (strain ATCC 700392 / 26695) OX=85962 GN=HP_0558 PE=3 SV=1	1	10	10	10	7	9	6	6	6	4	4	5	4	5	4	6	7	9	6	6	6	4	4	5	4	5	4	6	7	9	6	6	6	4	4	5	4	5	4	6	38.6	38.6
265	O25286	O25286	HP_0561	13	13	13	tr|O25286|O25286_HELPY 3-oxoacyl-[acyl-carrier-protein] reductase OS=Helicobacter pylori (strain ATCC 700392 / 26695) OX=85962 GN=HP_0561 PE=1 SV=1	1	13	13	13	9	10	11	9	6	8	5	6	3	5	8	8	9	10	11	9	6	8	5	6	3	5	8	8	9	10	11	9	6	8	5	6	3	5	8	8	57.1	57.1
832	P56155	P56155	pyrF	9	9	9	sp|P56155|PYRF_HELPY Orotidine 5-phosphate decarboxylase OS=Helicobacter pylori (strain ATCC 700392 / 26695) OX=85962 GN=pyrF PE=3 SV=1	1	9	9	9	1	2	1	5	3	1	0	0	0	0	1	0	1	2	1	5	3	1	0	0	0	0	1	0	1	2	1	5	3	1	0	0	0	0	1	0	33.5	33.5
267	O25289	O25289	HP_0565	3	3	3	tr|O25289|O25289_HELPY Uncharacterized protein OS=Helicobacter pylori (strain ATCC 700392 / 26695) OX=85962 GN=HP_0565 PE=4 SV=1	1	3	3	3	2	3	1	2	2	2	1	2	1	1	2	2	2	3	1	2	2	2	1	2	1	1	2	2	2	3	1	2	2	2	1	2	1	1	2	2	14.4	14.4
268	O25290	O25290	dapF	1	1	1	sp|O25290|DAPF_HELPY Diaminopimelate epimerase OS=Helicobacter pylori (strain ATCC 700392 / 26695) OX=85962 GN=dapF PE=3 SV=1	1	1	1	1	0	0	1	1	0	0	0	0	0	1	0	0	0	0	1	1	0	0	0	0	0	1	0	0	0	0	1	1	0	0	0	0	0	1	0	0	4.4	4.4
751	P56022	P56022	rpsO	3	3	3	sp|P56022|RS15_HELPY 30S ribosomal protein S15 OS=Helicobacter pylori (strain ATCC 700392 / 26695) OX=85962 GN=rpsO PE=3 SV=1	1	3	3	3	2	3	3	2	3	3	1	2	1	1	3	2	2	3	3	2	3	3	1	2	1	1	3	2	2	3	3	2	3	3	1	2	1	1	3	2	34.4	34.4
270	O25294	O25294	pepA	31	31	31	sp|O25294|AMPA_HELPY Cytosol aminopeptidase OS=Helicobacter pylori (strain ATCC 700392 / 26695) OX=85962 GN=pepA PE=1 SV=1	1	31	31	31	27	31	28	24	23	21	14	21	21	23	24	24	27	31	28	24	23	21	14	21	21	23	24	24	27	31	28	24	23	21	14	21	21	23	24	24	65.1	65.1
271	O25295	O25295	HP_0571	2	2	2	tr|O25295|O25295_HELPY Conserved hypothetical integral membrane protein OS=Helicobacter pylori (strain ATCC 700392 / 26695) OX=85962 GN=HP_0571 PE=4 SV=1	1	2	2	2	2	2	1	1	1	1	1	1	0	1	1	1	2	2	1	1	1	1	1	1	0	1	1	1	2	2	1	1	1	1	1	1	0	1	1	1	10.9	10.9
272	O25296	O25296	apt	6	6	6	sp|O25296|APT_HELPY Adenine phosphoribosyltransferase OS=Helicobacter pylori (strain ATCC 700392 / 26695) OX=85962 GN=apt PE=3 SV=1	1	6	6	6	3	4	5	4	3	3	1	3	2	3	3	2	3	4	5	4	3	3	1	3	2	3	3	2	3	4	5	4	3	3	1	3	2	3	3	2	55.9	55.9
273	O25297	O25297	HP_0573	2	2	2	tr|O25297|O25297_HELPY Uncharacterized protein OS=Helicobacter pylori (strain ATCC 700392 / 26695) OX=85962 GN=HP_0573 PE=4 SV=1	1	2	2	2	2	1	1	1	2	1	0	2	1	1	2	1	2	1	1	1	2	1	0	2	1	1	2	1	2	1	1	1	2	1	0	2	1	1	2	1	25.5	25.5
274	O25298	O25298	HP_0574	3	3	3	tr|O25298|O25298_HELPY Galactosidase acetyltransferase (LacA) OS=Helicobacter pylori (strain ATCC 700392 / 26695) OX=85962 GN=HP_0574 PE=3 SV=1	1	3	3	3	1	1	1	1	0	0	0	0	0	0	0	1	1	1	1	1	0	0	0	0	0	0	0	1	1	1	1	1	0	0	0	0	0	0	0	1	28.5	28.5
275	O25300	O25300	lepB	10	10	10	sp|O25300|LEP_HELPY Signal peptidase I OS=Helicobacter pylori (strain ATCC 700392 / 26695) OX=85962 GN=lepB PE=3 SV=1	1	10	10	10	7	8	7	7	4	3	5	4	4	4	7	7	7	8	7	7	4	3	5	4	4	4	7	7	7	8	7	7	4	3	5	4	4	4	7	7	40	40
276	O25301	O25301	HP_0578	8	8	8	tr|O25301|O25301_HELPY Sulfatase domain-containing protein OS=Helicobacter pylori (strain ATCC 700392 / 26695) OX=85962 GN=HP_0578 PE=4 SV=1	1	8	8	8	2	5	2	2	1	0	0	2	0	1	3	2	2	5	2	2	1	0	0	2	0	1	3	2	2	5	2	2	1	0	0	2	0	1	3	2	15	15
277	O25304	O25304	HP_0582	6	6	6	tr|O25304|O25304_HELPY TonB_C domain-containing protein OS=Helicobacter pylori (strain ATCC 700392 / 26695) OX=85962 GN=HP_0582 PE=3 SV=1	1	6	6	6	3	6	2	3	0	1	1	0	1	1	2	3	3	6	2	3	0	1	1	0	1	1	2	3	3	6	2	3	0	1	1	0	1	1	2	3	16.7	16.7
278	O25305	O25305	HP_0583	4	4	4	tr|O25305|O25305_HELPY Uncharacterized protein OS=Helicobacter pylori (strain ATCC 700392 / 26695) OX=85962 GN=HP_0583 PE=4 SV=1	1	4	4	4	0	3	2	0	1	0	0	0	0	0	2	0	0	3	2	0	1	0	0	0	0	0	2	0	0	3	2	0	1	0	0	0	0	0	2	0	15.4	15.4
279	O25308	O25308	HP_0586	18	18	18	tr|O25308|O25308_HELPY Uncharacterized protein OS=Helicobacter pylori (strain ATCC 700392 / 26695) OX=85962 GN=HP_0586 PE=4 SV=1	1	18	18	18	7	12	8	7	3	4	0	4	2	2	8	5	7	12	8	7	3	4	0	4	2	2	8	5	7	12	8	7	3	4	0	4	2	2	8	5	20.2	20.2
280	O25310	O25310	HP_0588	3	3	3	tr|O25310|O25310_HELPY Ferrodoxin-like protein OS=Helicobacter pylori (strain ATCC 700392 / 26695) OX=85962 GN=HP_0588 PE=4 SV=1	1	3	3	3	2	1	1	2	1	1	1	1	1	0	1	1	2	1	1	2	1	1	1	1	1	0	1	1	2	1	1	2	1	1	1	1	1	0	1	1	47.8	47.8
36	G5EB02	G5EB02	HP_0525	4	4	4	tr|G5EB02|G5EB02_HELPY Type IV secretion system protein OS=Helicobacter pylori (strain ATCC 700392 / 26695) OX=85962 GN=HP_0525 PE=3 SV=1	1	4	4	4	1	1	1	3	2	2	0	1	1	0	1	1	1	1	1	3	2	2	0	1	1	0	1	1	1	1	1	3	2	2	0	1	1	0	1	1	16.1	16.1
572	O25865	O25865	HP_1275	6	6	6	tr|O25865|O25865_HELPY Phosphomannomutase (AlgC)(Pseudomonas aeruginosa) OS=Helicobacter pylori (strain ATCC 700392 / 26695) OX=85962 GN=HP_1275 PE=3 SV=1	1	6	6	6	2	4	2	5	2	2	0	0	0	0	1	1	2	4	2	5	2	2	0	0	0	0	1	1	2	4	2	5	2	2	0	0	0	0	1	1	15.9	15.9
409	O25560	O25560	hypB	5	5	5	sp|O25560|HYPB_HELPY Hydrogenase/urease maturation factor HypB OS=Helicobacter pylori (strain ATCC 700392 / 26695) OX=85962 GN=hypB PE=1 SV=1	1	5	5	5	1	3	1	3	2	3	0	3	0	4	2	4	1	3	1	3	2	3	0	3	0	4	2	4	1	3	1	3	2	3	0	3	0	4	2	4	25.6	25.6
284	O25315	O25315	HP_0593	1	1	1	tr|O25315|O25315_HELPY Site-specific DNA-methyltransferase (adenine-specific) OS=Helicobacter pylori (strain ATCC 700392 / 26695) OX=85962 GN=HP_0593 PE=1 SV=1	1	1	1	1	0	0	1	0	1	0	0	0	0	1	0	0	0	0	1	0	1	0	0	0	0	1	0	0	0	0	1	0	1	0	0	0	0	1	0	0	2	2
285	O25317	O25317	HP_0595	6	6	6	tr|O25317|O25317_HELPY Uncharacterized protein OS=Helicobacter pylori (strain ATCC 700392 / 26695) OX=85962 GN=HP_0595 PE=4 SV=1	1	6	6	6	4	3	4	5	3	2	2	3	3	3	5	2	4	3	4	5	3	2	2	3	3	3	5	2	4	3	4	5	3	2	2	3	3	3	5	2	15.5	15.5
286	O25318	O25318	HP_0596	9	9	9	tr|O25318|O25318_HELPY Uncharacterized protein OS=Helicobacter pylori (strain ATCC 700392 / 26695) OX=85962 GN=HP_0596 PE=1 SV=1	1	9	9	9	6	8	7	8	6	5	4	4	4	6	5	6	6	8	7	8	6	5	4	4	4	6	5	6	6	8	7	8	6	5	4	4	4	6	5	6	59.4	59.4
287	O25319	O25319	HP_0597	12	12	12	tr|O25319|O25319_HELPY Penicillin-insensitive transglycosylase OS=Helicobacter pylori (strain ATCC 700392 / 26695) OX=85962 GN=HP_0597 PE=3 SV=1	1	12	12	12	5	7	5	3	5	2	1	4	1	2	6	5	5	7	5	3	5	2	1	4	1	2	6	5	5	7	5	3	5	2	1	4	1	2	6	5	17.9	17.9
288	O25321	O25321	HP_0599	25	23	23	tr|O25321|O25321_HELPY Hemolysin secretion protein (HylB) OS=Helicobacter pylori (strain ATCC 700392 / 26695) OX=85962 GN=HP_0599 PE=4 SV=1	1	25	23	23	13	18	13	12	13	13	7	11	7	11	14	11	11	16	11	10	11	11	6	9	7	9	13	9	11	16	11	10	11	11	6	9	7	9	13	9	68.8	66.3
289	O25322	O25322	HP_0600	2	2	2	tr|O25322|O25322_HELPY Multidrug resistance protein (SpaB) OS=Helicobacter pylori (strain ATCC 700392 / 26695) OX=85962 GN=HP_0600 PE=4 SV=1	1	2	2	2	1	1	1	1	0	1	0	0	0	0	0	1	1	1	1	1	0	1	0	0	0	0	0	1	1	1	1	1	0	1	0	0	0	0	0	1	5.2	5.2
290	O25325	O25325	hemE	13	13	13	sp|O25325|DCUP_HELPY Uroporphyrinogen decarboxylase OS=Helicobacter pylori (strain ATCC 700392 / 26695) OX=85962 GN=hemE PE=3 SV=2	1	13	13	13	10	11	8	10	7	8	3	7	4	6	8	9	10	11	8	10	7	8	3	7	4	6	8	9	10	11	8	10	7	8	3	7	4	6	8	9	34.5	34.5
291	O25326	O25326	HP_0605	17	17	17	tr|O25326|O25326_HELPY Uncharacterized protein OS=Helicobacter pylori (strain ATCC 700392 / 26695) OX=85962 GN=HP_0605 PE=3 SV=1	1	17	17	17	10	13	8	11	10	13	9	10	9	9	11	12	10	13	8	11	10	13	9	10	9	9	11	12	10	13	8	11	10	13	9	10	9	9	11	12	40	40
292	O25327	O25327	HP_0606	15	15	15	tr|O25327|O25327_HELPY Membrane fusion protein (MtrC) OS=Helicobacter pylori (strain ATCC 700392 / 26695) OX=85962 GN=HP_0606 PE=3 SV=1	1	15	15	15	11	10	12	10	13	12	10	12	12	12	12	13	11	10	12	10	13	12	10	12	12	12	12	13	11	10	12	10	13	12	10	12	12	12	12	13	62.8	62.8
831	P56154	P56154	pgk	12	12	12	sp|P56154|PGK_HELPY Phosphoglycerate kinase OS=Helicobacter pylori (strain ATCC 700392 / 26695) OX=85962 GN=pgk PE=3 SV=1	1	12	12	12	1	4	3	9	8	5	1	6	2	3	4	3	1	4	3	9	8	5	1	6	2	3	4	3	1	4	3	9	8	5	1	6	2	3	4	3	39.8	39.8
294	O25330	O25330	HP_0609	8	8	8	tr|O25330|O25330_HELPY Uncharacterized protein OS=Helicobacter pylori (strain ATCC 700392 / 26695) OX=85962 GN=HP_0609 PE=1 SV=1	1	8	8	8	1	5	2	3	2	1	1	2	1	2	4	3	1	5	2	3	2	1	1	2	1	2	4	3	1	5	2	3	2	1	1	2	1	2	4	3	7.7	7.7
295	O25331	O25331	HP_0610	20	20	20	tr|O25331|O25331_HELPY Toxin-like outer membrane protein OS=Helicobacter pylori (strain ATCC 700392 / 26695) OX=85962 GN=HP_0610 PE=4 SV=1	1	20	20	20	3	7	4	4	1	1	0	5	1	3	7	5	3	7	4	4	1	1	0	5	1	3	7	5	3	7	4	4	1	1	0	5	1	3	7	5	14.6	14.6
296	O25335	O25335	HP_0614	5	5	5	tr|O25335|O25335_HELPY Uncharacterized protein OS=Helicobacter pylori (strain ATCC 700392 / 26695) OX=85962 GN=HP_0614 PE=4 SV=1	1	5	5	5	4	4	4	3	3	3	1	1	2	1	2	2	4	4	4	3	3	3	1	1	2	1	2	2	4	4	4	3	3	3	1	1	2	1	2	2	42.3	42.3
113	O24985	O24985	HP_0185	1	1	1	tr|O24985|O24985_HELPY Uncharacterized protein OS=Helicobacter pylori (strain ATCC 700392 / 26695) OX=85962 GN=HP_0185 PE=4 SV=1	1	1	1	1	0	0	1	1	0	0	0	0	0	0	0	0	0	0	1	1	0	0	0	0	0	0	0	0	0	0	1	1	0	0	0	0	0	0	0	0	6	6
298	O25337	O25337	cheV2	6	6	6	sp|O25337|CHEV2_HELPY Chemotaxis protein CheV2 OS=Helicobacter pylori (strain ATCC 700392 / 26695) OX=85962 GN=cheV2 PE=1 SV=1	1	6	6	6	1	2	2	3	1	2	0	2	0	2	2	3	1	2	2	3	1	2	0	2	0	2	2	3	1	2	2	3	1	2	0	2	0	2	2	3	21.7	21.7
244	O25260	O25260	HP_0524	2	2	2	tr|O25260|O25260_HELPY Cag pathogenicity island protein (Cag5) OS=Helicobacter pylori (strain ATCC 700392 / 26695) OX=85962 GN=HP_0524 PE=1 SV=1	1	2	2	2	0	0	0	1	0	0	0	1	0	0	0	0	0	0	0	1	0	0	0	1	0	0	0	0	0	0	0	1	0	0	0	1	0	0	0	0	4	4
300	O25341	O25341	HP_0624	9	9	9	tr|O25341|O25341_HELPY Solute-binding signature and mitochondrial signature protein (AspB) OS=Helicobacter pylori (strain ATCC 700392 / 26695) OX=85962 GN=HP_0624 PE=1 SV=1	1	9	9	9	2	6	6	5	1	0	0	0	0	1	0	2	2	6	6	5	1	0	0	0	0	1	0	2	2	6	6	5	1	0	0	0	0	1	0	2	28	28
301	O25342	O25342	ispG	3	3	3	sp|O25342|ISPG_HELPY 4-hydroxy-3-methylbut-2-en-1-yl diphosphate synthase (flavodoxin) OS=Helicobacter pylori (strain ATCC 700392 / 26695) OX=85962 GN=ispG PE=3 SV=1	1	3	3	3	2	2	0	2	1	1	0	1	0	1	0	0	2	2	0	2	1	1	0	1	0	1	0	0	2	2	0	2	1	1	0	1	0	1	0	0	8.9	8.9
302	O25343	O25343	dapD	14	14	14	sp|O25343|DAPD_HELPY 2,3,4,5-tetrahydropyridine-2,6-dicarboxylate N-succinyltransferase OS=Helicobacter pylori (strain ATCC 700392 / 26695) OX=85962 GN=dapD PE=3 SV=1	1	14	14	14	6	8	5	5	5	5	4	6	5	4	3	6	6	8	5	5	5	5	4	6	5	4	3	6	6	8	5	5	5	5	4	6	5	4	3	6	36.9	36.9
303	O25347	O25347	HP_0630	7	7	7	tr|O25347|O25347_HELPY Modulator of drug activity (Mda66) OS=Helicobacter pylori (strain ATCC 700392 / 26695) OX=85962 GN=HP_0630 PE=4 SV=1	1	7	7	7	5	3	4	3	3	2	3	1	2	2	3	3	5	3	4	3	3	2	3	1	2	2	3	3	5	3	4	3	3	2	3	1	2	2	3	3	33	33
304	O25348	O25348	HP_0631	7	7	7	tr|O25348|O25348_HELPY Quinone-reactive Ni/Fe hydrogenase, small subunit (HydA) OS=Helicobacter pylori (strain ATCC 700392 / 26695) OX=85962 GN=HP_0631 PE=3 SV=1	1	7	7	7	2	5	3	2	2	1	2	3	2	2	2	2	2	5	3	2	2	1	2	3	2	2	2	2	2	5	3	2	2	1	2	3	2	2	2	2	33.3	33.3
305	O25349	O25349	HP_0632	22	22	22	tr|O25349|O25349_HELPY Quinone-reactive Ni/Fe hydrogenase, large subunit (HydB) OS=Helicobacter pylori (strain ATCC 700392 / 26695) OX=85962 GN=HP_0632 PE=3 SV=1	1	22	22	22	9	13	10	12	10	7	4	9	5	6	14	9	9	13	10	12	10	7	4	9	5	6	14	9	9	13	10	12	10	7	4	9	5	6	14	9	46.4	46.4
306	O25350	O25350	HP_0633	1	1	1	tr|O25350|O25350_HELPY Quinone-reactive Ni/Fe hydrogenase, cytochrome b subunit (HydC) OS=Helicobacter pylori (strain ATCC 700392 / 26695) OX=85962 GN=HP_0633 PE=3 SV=1	1	1	1	1	0	1	1	1	0	1	0	0	1	1	1	1	0	1	1	1	0	1	0	0	1	1	1	1	0	1	1	1	0	1	0	0	1	1	1	1	4	4
307	O25352	O25352	HP_0635	2	2	2	tr|O25352|O25352_HELPY Uncharacterized protein OS=Helicobacter pylori (strain ATCC 700392 / 26695) OX=85962 GN=HP_0635 PE=4 SV=1	1	2	2	2	0	1	0	1	0	0	0	0	0	0	0	0	0	1	0	1	0	0	0	0	0	0	0	0	0	1	0	1	0	0	0	0	0	0	0	0	4.1	4.1
308	O25355	O25355	HP_0638	9	9	9	tr|O25355|O25355_HELPY Outer membrane protein (Omp13) OS=Helicobacter pylori (strain ATCC 700392 / 26695) OX=85962 GN=HP_0638 PE=4 SV=1	1	9	9	9	3	6	4	6	3	3	0	4	3	1	4	3	3	6	4	6	3	3	0	4	3	1	4	3	3	6	4	6	3	3	0	4	3	1	4	3	33.4	33.4
309	O25356	O25356	queC	1	1	1	sp|O25356|QUEC_HELPY 7-cyano-7-deazaguanine synthase OS=Helicobacter pylori (strain ATCC 700392 / 26695) OX=85962 GN=queC PE=3 SV=1	1	1	1	1	0	1	0	1	0	0	0	0	0	0	0	0	0	1	0	1	0	0	0	0	0	0	0	0	0	1	0	1	0	0	0	0	0	0	0	0	4.4	4.4
310	O25360	O25360	gltX2	14	14	14	sp|O25360|SYE2_HELPY GlutamylGlutaminyl-tRNA synthetase OS=Helicobacter pylori (strain ATCC 700392 / 26695) OX=85962 GN=gltX2 PE=3 SV=1	1	14	14	14	8	9	8	6	6	5	0	2	1	2	1	5	8	9	8	6	6	5	0	2	1	2	1	5	8	9	8	6	6	5	0	2	1	2	1	5	39.2	39.2
311	O25362	O25362	HP_0645	7	7	7	tr|O25362|O25362_HELPY Soluble lytic murein transglycosylase (Slt) OS=Helicobacter pylori (strain ATCC 700392 / 26695) OX=85962 GN=HP_0645 PE=4 SV=1	1	7	7	7	4	6	2	3	2	1	1	1	1	0	2	1	4	6	2	3	2	1	1	1	1	0	2	1	4	6	2	3	2	1	1	1	1	0	2	1	18.6	18.6
312	O25363	O25363	HP_0646	6	6	6	tr|O25363|O25363_HELPY UTP--glucose-1-phosphate uridylyltransferase OS=Helicobacter pylori (strain ATCC 700392 / 26695) OX=85962 GN=HP_0646 PE=1 SV=1	1	6	6	6	0	3	1	5	3	1	0	4	1	1	3	2	0	3	1	5	3	1	0	4	1	1	3	2	0	3	1	5	3	1	0	4	1	1	3	2	31.5	31.5
313	O25364	O25364	HP_0647	2	2	2	tr|O25364|O25364_HELPY Uncharacterized protein OS=Helicobacter pylori (strain ATCC 700392 / 26695) OX=85962 GN=HP_0647 PE=4 SV=1	1	2	2	2	1	1	1	2	2	0	0	1	1	0	2	2	1	1	1	2	2	0	0	1	1	0	2	2	1	1	1	2	2	0	0	1	1	0	2	2	16.3	16.3
314	O25366	O25366	HP_0651	11	1	1	tr|O25366|O25366_HELPY Alpha-(1,3)-fucosyltransferase OS=Helicobacter pylori (strain ATCC 700392 / 26695) OX=85962 GN=HP_0651 PE=3 SV=1	1	11	1	1	8	8	7	8	4	4	1	0	0	1	3	2	1	1	1	0	0	1	0	0	0	0	0	0	1	1	1	0	0	1	0	0	0	0	0	0	35.5	5.3
315	O25368	O25368	mqnE	5	5	5	tr|O25368|O25368_HELPY Aminodeoxyfutalosine synthase OS=Helicobacter pylori (strain ATCC 700392 / 26695) OX=85962 GN=mqnE PE=3 SV=1	1	5	5	5	3	2	2	2	1	0	1	1	1	1	0	0	3	2	2	2	1	0	1	1	1	1	0	0	3	2	2	2	1	0	1	1	1	1	0	0	15	15
316	O25369	O25369	bamA	24	24	24	sp|O25369|BAMA_HELPY Outer membrane protein assembly factor BamA OS=Helicobacter pylori (strain ATCC 700392 / 26695) OX=85962 GN=bamA PE=3 SV=1	1	24	24	24	13	16	17	14	13	7	5	11	8	8	13	14	13	16	17	14	13	7	5	11	8	8	13	14	13	16	17	14	13	7	5	11	8	8	13	14	31.3	31.3
317	O25370	O25370	mqnC	2	2	2	tr|O25370|O25370_HELPY Cyclic dehypoxanthine futalosine synthase OS=Helicobacter pylori (strain ATCC 700392 / 26695) OX=85962 GN=mqnC PE=3 SV=1	1	2	2	2	0	0	0	0	0	0	0	0	0	0	1	1	0	0	0	0	0	0	0	0	0	0	1	1	0	0	0	0	0	0	0	0	0	0	1	1	6.3	6.3
318	O25371	O25371	HP_0657	16	16	16	tr|O25371|O25371_HELPY Processing protease (YmxG) OS=Helicobacter pylori (strain ATCC 700392 / 26695) OX=85962 GN=HP_0657 PE=3 SV=1	1	16	16	16	11	11	11	14	12	12	9	12	7	9	12	13	11	11	11	14	12	12	9	12	7	9	12	13	11	11	11	14	12	12	9	12	7	9	12	13	42.1	42.1
382	O25508	O25508	HP_0837	2	2	2	tr|O25508|O25508_HELPY Uncharacterized protein OS=Helicobacter pylori (strain ATCC 700392 / 26695) OX=85962 GN=HP_0837 PE=4 SV=1	1	2	2	2	0	0	1	2	0	0	0	0	0	0	1	0	0	0	1	2	0	0	0	0	0	0	1	0	0	0	1	2	0	0	0	0	0	0	1	0	20.6	20.6
320	O25373	O25373	HP_0659	8	8	8	tr|O25373|O25373_HELPY SurA_N domain-containing protein OS=Helicobacter pylori (strain ATCC 700392 / 26695) OX=85962 GN=HP_0659 PE=4 SV=1	1	8	8	8	3	5	4	1	4	3	2	2	3	3	3	3	3	5	4	1	4	3	2	2	3	3	3	3	3	5	4	1	4	3	2	2	3	3	3	3	23.7	23.7
321	O25374	O25374	HP_0660	3	3	3	tr|O25374|O25374_HELPY TPR_REGION domain-containing protein OS=Helicobacter pylori (strain ATCC 700392 / 26695) OX=85962 GN=HP_0660 PE=4 SV=1	1	3	3	3	0	2	0	1	0	1	0	0	0	0	0	0	0	2	0	1	0	1	0	0	0	0	0	0	0	2	0	1	0	1	0	0	0	0	0	0	11.8	11.8
322	O25376	O25376	hemN	6	6	6	sp|O25376|HEMN_HELPY Oxygen-independent coproporphyrinogen III oxidase OS=Helicobacter pylori (strain ATCC 700392 / 26695) OX=85962 GN=hemN PE=3 SV=1	1	6	6	6	0	1	2	2	2	0	0	1	0	0	0	0	0	1	2	2	2	0	0	1	0	0	0	0	0	1	2	2	2	0	0	1	0	0	0	0	17.1	17.1
323	O25382	O25382	HP_0671	5	5	5	tr|O25382|O25382_HELPY Outer membrane protein (Omp14) OS=Helicobacter pylori (strain ATCC 700392 / 26695) OX=85962 GN=HP_0671 PE=4 SV=1	1	5	5	5	4	5	4	3	3	3	4	3	3	3	3	4	4	5	4	3	3	3	4	3	3	3	3	4	4	5	4	3	3	3	4	3	3	3	3	4	28.5	28.5
324	O25383	O25383	HP_0672	14	14	14	tr|O25383|O25383_HELPY Aminotransferase OS=Helicobacter pylori (strain ATCC 700392 / 26695) OX=85962 GN=HP_0672 PE=3 SV=1	1	14	14	14	8	10	11	11	8	7	3	5	3	5	6	6	8	10	11	11	8	7	3	5	3	5	6	6	8	10	11	11	8	7	3	5	3	5	6	6	42.6	42.6
325	O25389	O25389	HP_0678	1	1	1	tr|O25389|O25389_HELPY Uncharacterized protein OS=Helicobacter pylori (strain ATCC 700392 / 26695) OX=85962 GN=HP_0678 PE=4 SV=1	1	1	1	1	0	1	0	1	0	0	0	0	0	0	0	0	0	1	0	1	0	0	0	0	0	0	0	0	0	1	0	1	0	0	0	0	0	0	0	0	47.2	47.2
326	O25390	O25390	HP_0679	2	2	2	tr|O25390|O25390_HELPY Lipopolysaccharide biosynthesis protein (WbpB) OS=Helicobacter pylori (strain ATCC 700392 / 26695) OX=85962 GN=HP_0679 PE=4 SV=1	1	2	2	2	0	0	1	2	0	0	0	0	0	0	0	0	0	0	1	2	0	0	0	0	0	0	0	0	0	0	1	2	0	0	0	0	0	0	0	0	9	9
327	O25391	O25391	HP_0681	4	4	4	tr|O25391|O25391_HELPY Uncharacterized protein OS=Helicobacter pylori (strain ATCC 700392 / 26695) OX=85962 GN=HP_0681 PE=4 SV=1	1	4	4	4	3	4	2	1	1	1	1	0	1	1	1	1	3	4	2	1	1	1	1	0	1	1	1	1	3	4	2	1	1	1	1	0	1	1	1	1	31	31
328	O25392	O25392	HP_0682	1	1	1	tr|O25392|O25392_HELPY Uncharacterized protein OS=Helicobacter pylori (strain ATCC 700392 / 26695) OX=85962 GN=HP_0682 PE=4 SV=1	1	1	1	1	0	1	0	1	1	0	1	0	0	1	1	1	0	1	0	1	1	0	1	0	0	1	1	1	0	1	0	1	1	0	1	0	0	1	1	1	10.3	10.3
329	O25393	O25393	glmU	8	8	8	sp|O25393|GLMU_HELPY Bifunctional protein GlmU OS=Helicobacter pylori (strain ATCC 700392 / 26695) OX=85962 GN=glmU PE=3 SV=1	1	8	8	8	1	2	2	5	0	1	0	0	0	0	1	1	1	2	2	5	0	1	0	0	0	0	1	1	1	2	2	5	0	1	0	0	0	0	1	1	23.3	23.3
330	O25394	O25394	HP_0685	2	2	2	tr|O25394|O25394_HELPY Flagellar biosynthetic protein FliP OS=Helicobacter pylori (strain ATCC 700392 / 26695) OX=85962 GN=HP_0685 PE=3 SV=4	1	2	2	2	2	0	1	0	0	0	0	0	0	0	0	0	2	0	1	0	0	0	0	0	0	0	0	0	2	0	1	0	0	0	0	0	0	0	0	0	14.4	14.4
331	O25395	O25395	HP_0686	11	11	11	tr|O25395|O25395_HELPY Iron(III) dicitrate transport protein (FecA) OS=Helicobacter pylori (strain ATCC 700392 / 26695) OX=85962 GN=HP_0686 PE=3 SV=1	1	11	11	11	4	4	7	5	4	3	0	3	2	4	3	2	4	4	7	5	4	3	0	3	2	4	3	2	4	4	7	5	4	3	0	3	2	4	3	2	20.3	20.3
332	O25396	O25396	feoB	4	4	4	sp|O25396|FEOB_HELPY Fe(2+) transporter FeoB OS=Helicobacter pylori (strain ATCC 700392 / 26695) OX=85962 GN=feoB PE=3 SV=1	1	4	4	4	1	4	2	2	0	0	0	0	0	1	0	1	1	4	2	2	0	0	0	0	0	1	0	1	1	4	2	2	0	0	0	0	0	1	0	1	10.3	10.3
333	O25397	O25397	HP_0688	6	6	6	tr|O25397|O25397_HELPY DNA_pol_B_exo2 domain-containing protein OS=Helicobacter pylori (strain ATCC 700392 / 26695) OX=85962 GN=HP_0688 PE=4 SV=1	1	6	6	6	3	1	4	2	1	2	0	2	0	0	2	1	3	1	4	2	1	2	0	2	0	0	2	1	3	1	4	2	1	2	0	2	0	0	2	1	45.2	45.2
334	O25398	O25398	HP_0689	3	3	3	tr|O25398|O25398_HELPY DNA_pol_B_exo2 domain-containing protein OS=Helicobacter pylori (strain ATCC 700392 / 26695) OX=85962 GN=HP_0689 PE=4 SV=1	1	3	3	3	1	1	2	2	0	1	1	0	0	1	1	0	1	1	2	2	0	1	1	0	0	1	1	0	1	1	2	2	0	1	1	0	0	1	1	0	46.9	46.9
335	O25399	O25399	HP_0690	21	21	21	tr|O25399|O25399_HELPY Acetyl coenzyme A acetyltransferase (Thiolase) (FadA) OS=Helicobacter pylori (strain ATCC 700392 / 26695) OX=85962 GN=HP_0690 PE=3 SV=1	1	21	21	21	11	14	15	13	16	8	4	11	10	8	14	14	11	14	15	13	16	8	4	11	10	8	14	14	11	14	15	13	16	8	4	11	10	8	14	14	73.9	73.9
336	O25400	O25400	HP_0693	2	2	2	tr|O25400|O25400_HELPY Conserved hypothetical integral membrane protein OS=Helicobacter pylori (strain ATCC 700392 / 26695) OX=85962 GN=HP_0693 PE=4 SV=1	1	2	2	2	0	2	0	0	0	0	0	0	0	0	0	0	0	2	0	0	0	0	0	0	0	0	0	0	0	2	0	0	0	0	0	0	0	0	0	0	4.6	4.6
472	O25687	O25687	rimP	2	2	2	sp|O25687|RIMP_HELPY Ribosome maturation factor RimP OS=Helicobacter pylori (strain ATCC 700392 / 26695) OX=85962 GN=rimP PE=1 SV=1	1	2	2	2	0	0	0	1	1	0	1	1	0	0	0	0	0	0	0	1	1	0	1	1	0	0	0	0	0	0	0	1	1	0	1	1	0	0	0	0	19.2	19.2
485	O25714	O25714	HP_1082	4	4	4	tr|O25714|O25714_HELPY Multidrug resistance protein (MsbA) OS=Helicobacter pylori (strain ATCC 700392 / 26695) OX=85962 GN=HP_1082 PE=4 SV=1	1	4	4	4	0	0	0	2	0	0	0	0	0	0	1	1	0	0	0	2	0	0	0	0	0	0	1	1	0	0	0	2	0	0	0	0	0	0	1	1	6.5	6.5
339	O25403	O25403	HP_0696	10	10	10	tr|O25403|O25403_HELPY N-methylhydantoinase OS=Helicobacter pylori (strain ATCC 700392 / 26695) OX=85962 GN=HP_0696 PE=4 SV=1	1	10	10	10	4	3	5	7	5	3	0	3	2	3	4	3	4	3	5	7	5	3	0	3	2	3	4	3	4	3	5	7	5	3	0	3	2	3	4	3	13.3	13.3
340	O25406	O25406	HP_0699	3	3	3	tr|O25406|O25406_HELPY Uncharacterized protein OS=Helicobacter pylori (strain ATCC 700392 / 26695) OX=85962 GN=HP_0699 PE=4 SV=1	1	3	3	3	0	3	2	3	0	0	1	1	0	0	2	1	0	3	2	3	0	0	1	1	0	0	2	1	0	3	2	3	0	0	1	1	0	0	2	1	10.2	10.2
341	O25410	O25410	HP_0706	10	10	10	tr|O25410|O25410_HELPY Outer membrane protein (Omp15) OS=Helicobacter pylori (strain ATCC 700392 / 26695) OX=85962 GN=HP_0706 PE=4 SV=1	1	10	10	10	7	8	8	6	8	10	0	0	0	0	0	0	7	8	8	6	8	10	0	0	0	0	0	0	7	8	8	6	8	10	0	0	0	0	0	0	49.5	49.5
342	O25413	O25413	HP_0709	7	7	7	tr|O25413|O25413_HELPY Uncharacterized protein OS=Helicobacter pylori (strain ATCC 700392 / 26695) OX=85962 GN=HP_0709 PE=3 SV=1	1	7	7	7	4	6	5	6	4	3	2	3	2	4	5	4	4	6	5	6	4	3	2	3	2	4	5	4	4	6	5	6	4	3	2	3	2	4	5	4	27.3	27.3
343	O25414	O25414	HP_0710	19	19	19	tr|O25414|O25414_HELPY Uncharacterized protein OS=Helicobacter pylori (strain ATCC 700392 / 26695) OX=85962 GN=HP_0710 PE=4 SV=1	1	19	19	19	10	17	14	10	11	6	6	14	11	12	14	12	10	17	14	10	11	6	6	14	11	12	14	12	10	17	14	10	11	6	6	14	11	12	14	12	34.8	34.8
344	O25421	O25421	HP_0719	1	1	1	tr|O25421|O25421_HELPY Uncharacterized protein OS=Helicobacter pylori (strain ATCC 700392 / 26695) OX=85962 GN=HP_0719 PE=4 SV=1	1	1	1	1	1	1	1	1	1	1	0	1	0	1	1	1	1	1	1	1	1	1	0	1	0	1	1	1	1	1	1	1	1	1	0	1	0	1	1	1	12.8	12.8
345	O25423	O25423	HP_0721	4	4	4	tr|O25423|O25423_HELPY Uncharacterized protein OS=Helicobacter pylori (strain ATCC 700392 / 26695) OX=85962 GN=HP_0721 PE=1 SV=1	1	4	4	4	3	4	4	4	4	3	3	4	3	3	4	4	3	4	4	4	4	3	3	4	3	3	4	4	3	4	4	4	4	3	3	4	3	3	4	4	25	25
346	O25424	O25424	ansA	15	15	15	sp|O25424|ASPG_HELPY Probable L-asparaginase OS=Helicobacter pylori (strain ATCC 700392 / 26695) OX=85962 GN=ansA PE=3 SV=1	1	15	15	15	9	10	13	9	7	4	2	7	3	6	6	8	9	10	13	9	7	4	2	7	3	6	6	8	9	10	13	9	7	4	2	7	3	6	6	8	66.4	66.4
347	O25425	O25425	dcuA	2	2	2	sp|O25425|DCUA_HELPY Anaerobic C4-dicarboxylate transporter DcuA OS=Helicobacter pylori (strain ATCC 700392 / 26695) OX=85962 GN=dcuA PE=3 SV=1	1	2	2	2	1	1	1	0	1	2	1	1	1	0	1	1	1	1	1	0	1	2	1	1	1	0	1	1	1	1	1	0	1	2	1	1	1	0	1	1	4.7	4.7
348	O25426	O25426	HP_0726	5	5	5	tr|O25426|O25426_HELPY Uncharacterized protein OS=Helicobacter pylori (strain ATCC 700392 / 26695) OX=85962 GN=HP_0726 PE=4 SV=1	1	5	5	5	2	4	2	4	2	1	0	2	2	2	4	3	2	4	2	4	2	1	0	2	2	2	4	3	2	4	2	4	2	1	0	2	2	2	4	3	23.9	23.9
349	O25429	O25429	HP_0729	3	3	3	tr|O25429|O25429_HELPY Uncharacterized protein OS=Helicobacter pylori (strain ATCC 700392 / 26695) OX=85962 GN=HP_0729 PE=4 SV=1	1	3	3	3	1	0	0	0	0	0	0	1	0	0	0	1	1	0	0	0	0	0	0	1	0	0	0	1	1	0	0	0	0	0	0	1	0	0	0	1	7.6	7.6
350	O25430	O25430	HP_0730	5	5	5	tr|O25430|O25430_HELPY Uncharacterized protein OS=Helicobacter pylori (strain ATCC 700392 / 26695) OX=85962 GN=HP_0730 PE=4 SV=1	1	5	5	5	4	5	4	4	3	4	2	2	3	4	3	5	4	5	4	4	3	4	2	2	3	4	3	5	4	5	4	4	3	4	2	2	3	4	3	5	49.5	49.5
351	O25431	O25431	HP_0731	3	3	3	tr|O25431|O25431_HELPY Uncharacterized protein OS=Helicobacter pylori (strain ATCC 700392 / 26695) OX=85962 GN=HP_0731 PE=4 SV=1	1	3	3	3	0	2	0	1	0	0	0	0	0	0	0	0	0	2	0	1	0	0	0	0	0	0	0	0	0	2	0	1	0	0	0	0	0	0	0	0	7.7	7.7
352	O25435	O25435	HP_0735	4	4	4	tr|O25435|O25435_HELPY Xanthine guanine phosphoribosyl transferase (Gpt) OS=Helicobacter pylori (strain ATCC 700392 / 26695) OX=85962 GN=HP_0735 PE=4 SV=1	1	4	4	4	1	2	1	2	1	1	0	1	1	0	0	2	1	2	1	2	1	1	0	1	1	0	0	2	1	2	1	2	1	1	0	1	1	0	0	2	31.4	31.4
353	O25436	O25436	HP_0736	8	8	8	sp|O25436|Y736_HELPY Uncharacterized aminotransferase HP_0736 OS=Helicobacter pylori (strain ATCC 700392 / 26695) OX=85962 GN=HP_0736 PE=3 SV=1	1	8	8	8	3	4	5	3	2	3	1	1	1	0	4	2	3	4	5	3	2	3	1	1	1	0	4	2	3	4	5	3	2	3	1	1	1	0	4	2	35	35
354	O25439	O25439	HP_0740	5	5	5	tr|O25439|O25439_HELPY UDP-MurNac-pentapeptide presynthetase (MurF) OS=Helicobacter pylori (strain ATCC 700392 / 26695) OX=85962 GN=HP_0740 PE=4 SV=1	1	5	5	5	1	1	1	4	0	1	0	0	0	0	0	0	1	1	1	4	0	1	0	0	0	0	0	0	1	1	1	4	0	1	0	0	0	0	0	0	15	15
355	O25442	O25442	HP_0746	18	18	18	tr|O25442|O25442_HELPY Uncharacterized protein OS=Helicobacter pylori (strain ATCC 700392 / 26695) OX=85962 GN=HP_0746 PE=4 SV=1	1	18	18	18	8	13	10	13	12	4	3	11	5	6	9	14	8	13	10	13	12	4	3	11	5	6	9	14	8	13	10	13	12	4	3	11	5	6	9	14	56.8	56.8
356	O25443	O25443	trmB	3	3	3	sp|O25443|TRMB_HELPY tRNA (guanine-N(7)-)-methyltransferase OS=Helicobacter pylori (strain ATCC 700392 / 26695) OX=85962 GN=trmB PE=3 SV=1	1	3	3	3	1	2	0	0	0	0	0	0	0	0	0	0	1	2	0	0	0	0	0	0	0	0	0	0	1	2	0	0	0	0	0	0	0	0	0	0	7.1	7.1
357	O25445	O25445	HP_0749	5	5	5	tr|O25445|O25445_HELPY Cell division membrane protein (FtsX) OS=Helicobacter pylori (strain ATCC 700392 / 26695) OX=85962 GN=HP_0749 PE=4 SV=1	1	5	5	5	5	3	3	3	3	1	0	3	2	4	3	4	5	3	3	3	3	1	0	3	2	4	3	4	5	3	3	3	3	1	0	3	2	4	3	4	21.6	21.6
358	O25452	O25452	HP_0757	4	4	4	tr|O25452|O25452_HELPY Beta-alanine synthetase homolog OS=Helicobacter pylori (strain ATCC 700392 / 26695) OX=85962 GN=HP_0757 PE=4 SV=1	1	4	4	4	3	2	2	2	1	2	1	2	1	0	0	1	3	2	2	2	1	2	1	2	1	0	0	1	3	2	2	2	1	2	1	2	1	0	0	1	19.5	19.5
359	O25455	O25455	rny	5	5	5	sp|O25455|RNY_HELPY Ribonuclease Y OS=Helicobacter pylori (strain ATCC 700392 / 26695) OX=85962 GN=rny PE=3 SV=2	1	5	5	5	1	2	1	2	0	1	0	0	0	0	3	1	1	2	1	2	0	1	0	0	0	0	3	1	1	2	1	2	0	1	0	0	0	0	3	1	11.7	11.7
360	O25457	O25457	HP_0762	4	4	4	tr|O25457|O25457_HELPY Uncharacterized protein OS=Helicobacter pylori (strain ATCC 700392 / 26695) OX=85962 GN=HP_0762 PE=4 SV=1	1	4	4	4	4	4	3	2	3	3	0	3	2	1	3	2	4	4	3	2	3	3	0	3	2	1	3	2	4	4	3	2	3	3	0	3	2	1	3	2	29.2	29.2
361	O25458	O25458	ftsY	10	10	10	sp|O25458|FTSY_HELPY Signal recognition particle receptor FtsY OS=Helicobacter pylori (strain ATCC 700392 / 26695) OX=85962 GN=ftsY PE=3 SV=1	1	10	10	10	5	6	4	7	2	2	1	2	2	2	2	2	5	6	4	7	2	2	1	2	2	2	2	2	5	6	4	7	2	2	1	2	2	2	2	2	39.2	39.2
362	O25465	O25465	HP_0773	13	13	13	tr|O25465|O25465_HELPY NMO domain-containing protein OS=Helicobacter pylori (strain ATCC 700392 / 26695) OX=85962 GN=HP_0773 PE=4 SV=1	1	13	13	13	6	8	5	8	7	9	3	4	4	3	7	9	6	8	5	8	7	9	3	4	4	3	7	9	6	8	5	8	7	9	3	4	4	3	7	9	36.9	36.9
363	O25469	O25469	HP_0780	4	4	4	tr|O25469|O25469_HELPY Uncharacterized protein OS=Helicobacter pylori (strain ATCC 700392 / 26695) OX=85962 GN=HP_0780 PE=4 SV=1	1	4	4	4	2	2	1	2	1	1	0	2	1	1	2	3	2	2	1	2	1	1	0	2	1	1	2	3	2	2	1	2	1	1	0	2	1	1	2	3	45.6	45.6
364	O25470	O25470	HP_0781	4	4	4	tr|O25470|O25470_HELPY Uncharacterized protein OS=Helicobacter pylori (strain ATCC 700392 / 26695) OX=85962 GN=HP_0781 PE=4 SV=1	1	4	4	4	0	4	3	2	2	2	0	2	1	1	2	2	0	4	3	2	2	2	0	2	1	1	2	2	0	4	3	2	2	2	0	2	1	1	2	2	10	10
365	O25472	O25472	HP_0783	3	3	3	tr|O25472|O25472_HELPY Uncharacterized protein OS=Helicobacter pylori (strain ATCC 700392 / 26695) OX=85962 GN=HP_0783 PE=4 SV=1	1	3	3	3	1	1	2	2	0	0	0	0	0	0	2	0	1	1	2	2	0	0	0	0	0	0	2	0	1	1	2	2	0	0	0	0	0	0	2	0	28.5	28.5
366	O25474	O25474	lolA	6	6	6	sp|O25474|LOLA_HELPY Outer-membrane lipoprotein carrier protein OS=Helicobacter pylori (strain ATCC 700392 / 26695) OX=85962 GN=lolA PE=3 SV=1	1	6	6	6	3	6	5	4	3	2	2	1	1	0	2	2	3	6	5	4	3	2	2	1	1	0	2	2	3	6	5	4	3	2	2	1	1	0	2	2	39.1	39.1
367	O25475	O25475	secA	10	10	10	sp|O25475|SECA_HELPY Protein translocase subunit SecA OS=Helicobacter pylori (strain ATCC 700392 / 26695) OX=85962 GN=secA PE=3 SV=1	1	10	10	10	3	3	1	4	4	4	0	2	2	3	1	4	3	3	1	4	4	4	0	2	2	3	1	4	3	3	1	4	4	4	0	2	2	3	1	4	15.6	15.6
368	O25476	O25476	HP_0787	4	4	4	tr|O25476|O25476_HELPY Conserved hypothetical integral membrane protein OS=Helicobacter pylori (strain ATCC 700392 / 26695) OX=85962 GN=HP_0787 PE=3 SV=1	1	4	4	4	2	2	2	4	2	1	0	2	1	1	2	3	2	2	2	4	2	1	0	2	1	1	2	3	2	2	2	4	2	1	0	2	1	1	2	3	9.5	9.5
369	O25477	O25477	HP_0788	5	5	5	tr|O25477|O25477_HELPY Uncharacterized protein OS=Helicobacter pylori (strain ATCC 700392 / 26695) OX=85962 GN=HP_0788 PE=4 SV=1	1	5	5	5	3	3	3	4	1	0	0	3	2	4	2	3	3	3	3	4	1	0	0	3	2	4	2	3	3	3	3	4	1	0	0	3	2	4	2	3	19.4	19.4
370	O25479	O25479	HP_0790	4	4	4	tr|O25479|O25479_HELPY Anti-codon nuclease masking agent (PrrB) OS=Helicobacter pylori (strain ATCC 700392 / 26695) OX=85962 GN=HP_0790 PE=3 SV=1	1	4	4	4	2	3	0	2	1	0	0	0	0	0	0	1	2	3	0	2	1	0	0	0	0	0	0	1	2	3	0	2	1	0	0	0	0	0	0	1	14.4	14.4
371	O25484	O25484	ribB	7	7	7	sp|O25484|RIBB_HELPY 3,4-dihydroxy-2-butanone 4-phosphate synthase OS=Helicobacter pylori (strain ATCC 700392 / 26695) OX=85962 GN=ribB PE=3 SV=1	1	7	7	7	1	1	0	4	1	0	0	1	1	0	0	0	1	1	0	4	1	0	0	1	1	0	0	0	1	1	0	4	1	0	0	1	1	0	0	0	18.3	18.3
372	O25487	O25487	HP_0807	2	2	2	tr|O25487|O25487_HELPY Iron(III) dicitrate transport protein (FecA) OS=Helicobacter pylori (strain ATCC 700392 / 26695) OX=85962 GN=HP_0807 PE=3 SV=1	1	2	2	2	1	0	1	0	0	0	0	1	0	0	0	0	1	0	1	0	0	0	0	1	0	0	0	0	1	0	1	0	0	0	0	1	0	0	0	0	3.3	3.3
515	O25759	O25759	HP_1139	3	3	3	tr|O25759|O25759_HELPY SpoOJ regulator (Soj) OS=Helicobacter pylori (strain ATCC 700392 / 26695) OX=85962 GN=HP_1139 PE=1 SV=1	1	3	3	3	0	0	0	3	0	0	0	0	0	0	0	0	0	0	0	3	0	0	0	0	0	0	0	0	0	0	0	3	0	0	0	0	0	0	0	0	11.4	11.4
374	O25493	O25493	HP_0813	6	6	6	tr|O25493|O25493_HELPY Lactamase_B domain-containing protein OS=Helicobacter pylori (strain ATCC 700392 / 26695) OX=85962 GN=HP_0813 PE=4 SV=1	1	6	6	6	0	2	3	3	1	2	0	1	0	0	2	1	0	2	3	3	1	2	0	1	0	0	2	1	0	2	3	3	1	2	0	1	0	0	2	1	36.1	36.1
375	O25496	O25496	HP_0818	4	4	4	tr|O25496|O25496_HELPY Osmoprotection protein (ProWX) OS=Helicobacter pylori (strain ATCC 700392 / 26695) OX=85962 GN=HP_0818 PE=3 SV=1	1	4	4	4	0	2	2	2	0	0	0	0	0	0	1	1	0	2	2	2	0	0	0	0	0	0	1	1	0	2	2	2	0	0	0	0	0	0	1	1	7.4	7.4
376	O25497	O25497	HP_0819	2	2	2	tr|O25497|O25497_HELPY Osmoprotection protein (ProV) OS=Helicobacter pylori (strain ATCC 700392 / 26695) OX=85962 GN=HP_0819 PE=4 SV=1	1	2	2	2	1	1	1	0	1	1	1	1	0	1	1	0	1	1	1	0	1	1	1	1	0	1	1	0	1	1	1	0	1	1	1	1	0	1	1	0	16.7	16.7
377	O25500	O25500	HP_0826	3	3	3	tr|O25500|O25500_HELPY Lipooligosaccharide 5G8 epitope biosynthesis-associated protein (Lex2B) OS=Helicobacter pylori (strain ATCC 700392 / 26695) OX=85962 GN=HP_0826 PE=4 SV=1	1	3	3	3	0	3	1	1	1	0	0	1	0	0	1	1	0	3	1	1	1	0	0	1	0	0	1	1	0	3	1	1	1	0	0	1	0	0	1	1	15.8	15.8
378	O25501	O25501	HP_0827	4	4	4	tr|O25501|O25501_HELPY Ss-DNA binding protein 12RNP2 OS=Helicobacter pylori (strain ATCC 700392 / 26695) OX=85962 GN=HP_0827 PE=1 SV=1	1	4	4	4	2	4	3	3	3	3	3	2	3	2	3	3	2	4	3	3	3	3	3	2	3	2	3	3	2	4	3	3	3	3	3	2	3	2	3	3	63.4	63.4
379	O25503	O25503	speE	10	10	10	sp|O25503|SPEE_HELPY Polyamine aminopropyltransferase OS=Helicobacter pylori (strain ATCC 700392 / 26695) OX=85962 GN=speE PE=1 SV=1	1	10	10	10	5	6	6	4	4	2	0	2	0	0	2	2	5	6	6	4	4	2	0	2	0	0	2	2	5	6	6	4	4	2	0	2	0	0	2	2	45.4	45.4
380	O25506	O25506	hup	5	5	5	sp|O25506|DBH_HELPY DNA-binding protein HU OS=Helicobacter pylori (strain ATCC 700392 / 26695) OX=85962 GN=hup PE=3 SV=1	1	5	5	5	4	4	5	4	3	3	2	3	5	2	2	3	4	4	5	4	3	3	2	3	5	2	2	3	4	4	5	4	3	3	2	3	5	2	2	3	44.7	44.7
381	O25507	O25507	HP_0836	1	1	1	tr|O25507|O25507_HELPY Uncharacterized protein OS=Helicobacter pylori (strain ATCC 700392 / 26695) OX=85962 GN=HP_0836 PE=4 SV=1	1	1	1	1	0	1	1	1	1	0	0	0	0	0	1	0	0	1	1	1	1	0	0	0	0	0	1	0	0	1	1	1	1	0	0	0	0	0	1	0	7.6	7.6
584	O25893	O25893	mnmA	2	2	2	sp|O25893|MNMA_HELPY tRNA-specific 2-thiouridylase MnmA OS=Helicobacter pylori (strain ATCC 700392 / 26695) OX=85962 GN=mnmA PE=3 SV=2	1	2	2	2	0	0	0	2	0	0	0	0	0	0	0	0	0	0	0	2	0	0	0	0	0	0	0	0	0	0	0	2	0	0	0	0	0	0	0	0	7.6	7.6
383	O25509	O25509	HP_0838	4	4	4	tr|O25509|O25509_HELPY Uncharacterized protein OS=Helicobacter pylori (strain ATCC 700392 / 26695) OX=85962 GN=HP_0838 PE=4 SV=1	1	4	4	4	2	1	2	1	0	1	0	1	0	2	0	1	2	1	2	1	0	1	0	1	0	2	0	1	2	1	2	1	0	1	0	1	0	2	0	1	21.5	21.5
384	O25510	O25510	HP_0839	8	8	8	tr|O25510|O25510_HELPY Outer membrane protein P1 (OmpP1) OS=Helicobacter pylori (strain ATCC 700392 / 26695) OX=85962 GN=HP_0839 PE=3 SV=1	1	8	8	8	5	6	2	2	1	1	0	2	0	1	4	2	5	6	2	2	1	1	0	2	0	1	4	2	5	6	2	2	1	1	0	2	0	1	4	2	19.1	19.1
385	O25511	O25511	pseB	4	4	4	sp|O25511|PSEB_HELPY UDP-N-acetylglucosamine 4,6-dehydratase (inverting) OS=Helicobacter pylori (strain ATCC 700392 / 26695) OX=85962 GN=pseB PE=1 SV=1	1	4	4	4	1	2	2	3	0	2	0	0	0	1	0	0	1	2	2	3	0	2	0	0	0	1	0	0	1	2	2	3	0	2	0	0	0	1	0	0	13.8	13.8
386	O25512	O25512	coaBC	5	5	5	tr|O25512|O25512_HELPY Coenzyme A biosynthesis bifunctional protein CoaBC OS=Helicobacter pylori (strain ATCC 700392 / 26695) OX=85962 GN=coaBC PE=3 SV=1	1	5	5	5	2	2	2	3	2	0	0	0	0	0	2	0	2	2	2	3	2	0	0	0	0	0	2	0	2	2	2	3	2	0	0	0	0	0	2	0	16.9	16.9
387	O25516	O25516	thiM	2	2	2	sp|O25516|THIM_HELPY Hydroxyethylthiazole kinase OS=Helicobacter pylori (strain ATCC 700392 / 26695) OX=85962 GN=thiM PE=3 SV=2	1	2	2	2	1	1	0	2	0	0	0	0	0	0	0	1	1	1	0	2	0	0	0	0	0	0	0	1	1	1	0	2	0	0	0	0	0	0	0	1	9.3	9.3
388	O25521	O25521	HP_0850	4	4	4	tr|O25521|O25521_HELPY Site-specific DNA-methyltransferase (adenine-specific) OS=Helicobacter pylori (strain ATCC 700392 / 26695) OX=85962 GN=HP_0850 PE=1 SV=1	1	4	4	4	0	0	0	2	0	2	1	0	0	0	1	1	0	0	0	2	0	2	1	0	0	0	1	1	0	0	0	2	0	2	1	0	0	0	1	1	14.4	14.4
389	O25523	O25523	HP_0852	4	4	4	tr|O25523|O25523_HELPY Uncharacterized protein OS=Helicobacter pylori (strain ATCC 700392 / 26695) OX=85962 GN=HP_0852 PE=4 SV=1	1	4	4	4	1	1	1	0	0	0	0	1	0	0	1	1	1	1	1	0	0	0	0	1	0	0	1	1	1	1	1	0	0	0	0	1	0	0	1	1	18.5	18.5
390	O25525	O25525	guaC	7	7	7	sp|O25525|GUAC_HELPY GMP reductase OS=Helicobacter pylori (strain ATCC 700392 / 26695) OX=85962 GN=guaC PE=3 SV=1	1	7	7	7	2	2	3	4	2	1	1	1	1	0	2	2	2	2	3	4	2	1	1	1	1	0	2	2	2	2	3	4	2	1	1	1	1	0	2	2	32.7	32.7
391	O25527	O25527	HP_0856	4	4	4	tr|O25527|O25527_HELPY Uncharacterized protein OS=Helicobacter pylori (strain ATCC 700392 / 26695) OX=85962 GN=HP_0856 PE=4 SV=1	1	4	4	4	0	1	3	2	1	0	0	0	0	0	0	0	0	1	3	2	1	0	0	0	0	0	0	0	0	1	3	2	1	0	0	0	0	0	0	0	13.2	13.2
392	O25528	O25528	gmhA	6	6	6	sp|O25528|GMHA_HELPY Phosphoheptose isomerase OS=Helicobacter pylori (strain ATCC 700392 / 26695) OX=85962 GN=gmhA PE=3 SV=1	1	6	6	6	4	2	5	6	3	3	2	3	2	3	3	2	4	2	5	6	3	3	2	3	2	3	3	2	4	2	5	6	3	3	2	3	2	3	3	2	42.7	42.7
393	O25529	O25529	hldE	15	15	15	sp|O25529|HLDE_HELPY Bifunctional protein HldE OS=Helicobacter pylori (strain ATCC 700392 / 26695) OX=85962 GN=hldE PE=3 SV=1	1	15	15	15	6	6	11	8	9	7	3	5	3	5	5	8	6	6	11	8	9	7	3	5	3	5	5	8	6	6	11	8	9	7	3	5	3	5	5	8	46.2	46.2
394	O25530	O25530	HP_0859	12	12	12	tr|O25530|O25530_HELPY ADP-L-glycero-D-mannoheptose-6-epimerase (RfaD) OS=Helicobacter pylori (strain ATCC 700392 / 26695) OX=85962 GN=HP_0859 PE=4 SV=1	1	12	12	12	5	9	5	6	4	2	1	1	4	3	5	2	5	9	5	6	4	2	1	1	4	3	5	2	5	9	5	6	4	2	1	1	4	3	5	2	52.1	52.1
395	O25531	O25531	gmhB	3	3	3	sp|O25531|GMHBB_HELPY D-glycero-beta-D-manno-heptose-1,7-bisphosphate 7-phosphatase OS=Helicobacter pylori (strain ATCC 700392 / 26695) OX=85962 GN=gmhB PE=3 SV=1	1	3	3	3	0	2	0	2	0	0	0	0	0	0	0	0	0	2	0	2	0	0	0	0	0	0	0	0	0	2	0	2	0	0	0	0	0	0	0	0	17.9	17.9
396	O25534	O25534	pgbB	10	10	10	sp|O25534|PGBB_HELPY Plasminogen-binding protein PgbB OS=Helicobacter pylori (strain ATCC 700392 / 26695) OX=85962 GN=pgbB PE=1 SV=1	1	10	10	10	9	7	7	6	2	1	4	4	3	6	5	6	9	7	7	6	2	1	4	4	3	6	5	6	9	7	7	6	2	1	4	4	3	6	5	6	32.3	32.3
397	O25535	O25535	HP_0864	9	9	9	tr|O25535|O25535_HELPY Uncharacterized protein OS=Helicobacter pylori (strain ATCC 700392 / 26695) OX=85962 GN=HP_0864 PE=4 SV=1	1	9	9	9	4	7	5	4	3	3	3	3	2	1	3	4	4	7	5	4	3	3	3	3	2	1	3	4	4	7	5	4	3	3	3	3	2	1	3	4	42.7	42.7
398	O25536	O25536	dut	6	6	6	sp|O25536|DUT_HELPY Deoxyuridine 5-triphosphate nucleotidohydrolase OS=Helicobacter pylori (strain ATCC 700392 / 26695) OX=85962 GN=dut PE=3 SV=1	1	6	6	6	3	3	5	4	3	2	1	2	1	3	2	3	3	3	5	4	3	2	1	2	1	3	2	3	3	3	5	4	3	2	1	2	1	3	2	3	62.1	62.1
399	O25537	O25537	lpxB	2	2	2	sp|O25537|LPXB_HELPY Lipid-A-disaccharide synthase OS=Helicobacter pylori (strain ATCC 700392 / 26695) OX=85962 GN=lpxB PE=3 SV=1	1	2	2	2	1	0	1	1	0	0	0	0	0	0	1	0	1	0	1	1	0	0	0	0	0	0	1	0	1	0	1	1	0	0	0	0	0	0	1	0	10.6	10.6
400	O25538	O25538	HP_0868	2	2	2	tr|O25538|O25538_HELPY Uncharacterized protein OS=Helicobacter pylori (strain ATCC 700392 / 26695) OX=85962 GN=HP_0868 PE=4 SV=1	1	2	2	2	0	1	1	1	1	1	0	0	0	0	0	0	0	1	1	1	1	1	0	0	0	0	0	0	0	1	1	1	1	1	0	0	0	0	0	0	13.7	13.7
401	O25543	O25543	HP_0876	16	16	16	tr|O25543|O25543_HELPY Iron-regulated outer membrane protein (FrpB) OS=Helicobacter pylori (strain ATCC 700392 / 26695) OX=85962 GN=HP_0876 PE=3 SV=1	1	16	16	16	8	8	11	7	7	4	3	6	3	8	7	7	8	8	11	7	7	4	3	6	3	8	7	7	8	8	11	7	7	4	3	6	3	8	7	7	32.5	32.5
402	O25549	O25549	ruvA	5	5	5	sp|O25549|RUVA_HELPY Holliday junction ATP-dependent DNA helicase RuvA OS=Helicobacter pylori (strain ATCC 700392 / 26695) OX=85962 GN=ruvA PE=3 SV=1	1	5	5	5	1	4	3	3	3	1	1	3	1	0	2	3	1	4	3	3	3	1	1	3	1	0	2	3	1	4	3	3	3	1	1	3	1	0	2	3	31.7	31.7
403	O25550	O25550	HP_0884	10	10	10	tr|O25550|O25550_HELPY Uncharacterized protein OS=Helicobacter pylori (strain ATCC 700392 / 26695) OX=85962 GN=HP_0884 PE=4 SV=1	1	10	10	10	3	8	2	7	3	0	1	3	3	2	3	2	3	8	2	7	3	0	1	3	3	2	3	2	3	8	2	7	3	0	1	3	3	2	3	2	20.8	20.8
404	O25552	O25552	HP_0892	3	3	3	tr|O25552|O25552_HELPY Uncharacterized protein OS=Helicobacter pylori (strain ATCC 700392 / 26695) OX=85962 GN=HP_0892 PE=1 SV=1	1	3	3	3	2	3	2	2	2	1	1	3	1	2	2	2	2	3	2	2	2	1	1	3	1	2	2	2	2	3	2	2	2	1	1	3	1	2	2	2	26.7	26.7
405	O25553	O25553	HP_0893	3	3	3	tr|O25553|O25553_HELPY Uncharacterized protein OS=Helicobacter pylori (strain ATCC 700392 / 26695) OX=85962 GN=HP_0893 PE=4 SV=1	1	3	3	3	3	2	2	3	1	2	0	1	2	2	1	2	3	2	2	3	1	2	0	1	2	2	1	2	3	2	2	3	1	2	0	1	2	2	1	2	31.6	31.6
406	O25554	O25554	HP_0894	4	4	4	tr|O25554|O25554_HELPY Uncharacterized protein OS=Helicobacter pylori (strain ATCC 700392 / 26695) OX=85962 GN=HP_0894 PE=1 SV=1	1	4	4	4	1	1	0	1	0	0	0	0	0	0	2	1	1	1	0	1	0	0	0	0	0	0	2	1	1	1	0	1	0	0	0	0	0	0	2	1	64.8	64.8
407	O25555;O25085	O25555	HP_0895	5;4	5;4	5;4	tr|O25555|O25555_HELPY Uncharacterized protein OS=Helicobacter pylori (strain ATCC 700392 / 26695) OX=85962 GN=HP_0895 PE=4 SV=1;tr|O25085|O25085_HELPY Uncharacterized protein OS=Helicobacter pylori (strain ATCC 700392 / 26695) OX=85962 GN=HP_0316 PE=4 SV=	2	5	5	5	5	3	4	1	1	1	1	2	1	3	2	4	5	3	4	1	1	1	1	2	1	3	2	4	5	3	4	1	1	1	1	2	1	3	2	4	45.6	45.6
408	O25556	O25556	HP_0896	23	23	14	tr|O25556|O25556_HELPY Outer membrane protein (Omp19) OS=Helicobacter pylori (strain ATCC 700392 / 26695) OX=85962 GN=HP_0896 PE=4 SV=1	1	23	23	14	14	22	19	19	16	10	12	15	13	13	16	18	14	22	19	19	16	10	12	15	13	13	16	18	9	14	11	12	10	7	7	9	8	9	10	12	57.5	57.5
728	P55991	P55991	topA	2	2	2	sp|P55991|TOP1_HELPY DNA topoisomerase 1 OS=Helicobacter pylori (strain ATCC 700392 / 26695) OX=85962 GN=topA PE=1 SV=1	1	2	2	2	0	0	0	2	0	0	0	0	0	0	0	0	0	0	0	2	0	0	0	0	0	0	0	0	0	0	0	2	0	0	0	0	0	0	0	0	2.4	2.4
410	O25562	O25562	HP_0902	7	7	7	tr|O25562|O25562_HELPY Uncharacterized protein OS=Helicobacter pylori (strain ATCC 700392 / 26695) OX=85962 GN=HP_0902 PE=1 SV=1	1	7	7	7	4	5	3	5	3	2	2	2	2	3	3	3	4	5	3	5	3	2	2	2	2	3	3	3	4	5	3	5	3	2	2	2	2	3	3	3	66.7	66.7
411	O25570	O25570	HP_0912	9	9	9	tr|O25570|O25570_HELPY Outer membrane protein (Omp20) OS=Helicobacter pylori (strain ATCC 700392 / 26695) OX=85962 GN=HP_0912 PE=4 SV=1	1	9	9	9	7	7	8	7	9	6	7	6	6	8	9	7	7	7	8	7	9	6	7	6	6	8	9	7	7	7	8	7	9	6	7	6	6	8	9	7	29.5	29.5
412	O25571	O25571	HP_0913	8	8	8	tr|O25571|O25571_HELPY Outer membrane protein (Omp21) OS=Helicobacter pylori (strain ATCC 700392 / 26695) OX=85962 GN=HP_0913 PE=4 SV=1	1	8	8	8	5	5	5	4	5	3	4	5	3	5	4	5	5	5	5	4	5	3	4	5	3	5	4	5	5	5	5	4	5	3	4	5	3	5	4	5	26.3	26.3
413	O25572	O25572	HP_0914	6	6	6	tr|O25572|O25572_HELPY Uncharacterized protein OS=Helicobacter pylori (strain ATCC 700392 / 26695) OX=85962 GN=HP_0914 PE=4 SV=1	1	6	6	6	1	2	2	3	2	1	0	1	1	0	1	1	1	2	2	3	2	1	0	1	1	0	1	1	1	2	2	3	2	1	0	1	1	0	1	1	17.9	17.9
414	O25577	O25577	carB	6	6	6	sp|O25577|CARB_HELPY Carbamoyl-phosphate synthase large chain OS=Helicobacter pylori (strain ATCC 700392 / 26695) OX=85962 GN=carB PE=3 SV=1	1	6	6	6	0	1	0	4	1	0	0	0	0	0	0	0	0	1	0	4	1	0	0	0	0	0	0	0	0	1	0	4	1	0	0	0	0	0	0	0	7.5	7.5
415	O25578	O25578	HP_0920	2	2	2	sp|O25578|Y920_HELPY Uncharacterized protein HP_0920 OS=Helicobacter pylori (strain ATCC 700392 / 26695) OX=85962 GN=HP_0920 PE=3 SV=1	1	2	2	2	0	1	2	1	0	1	1	1	0	1	1	1	0	1	2	1	0	1	1	1	0	1	1	1	0	1	2	1	0	1	1	1	0	1	1	1	8.3	8.3
416	O25581	O25581	HP_0924	2	2	2	sp|O25581|Y924_HELPY Probable tautomerase HP_0924 OS=Helicobacter pylori (strain ATCC 700392 / 26695) OX=85962 GN=HP_0924 PE=1 SV=3	1	2	2	2	2	1	1	2	2	0	1	2	0	1	1	0	2	1	1	2	2	0	1	2	0	1	1	0	2	1	1	2	2	0	1	2	0	1	1	0	57.4	57.4
807	P56113	P56113	trhP	2	2	2	sp|P56113|TRHP_HELPY tRNA hydroxylation protein P OS=Helicobacter pylori (strain ATCC 700392 / 26695) OX=85962 GN=trhP PE=3 SV=1	1	2	2	2	0	0	0	2	0	0	0	0	0	0	0	1	0	0	0	2	0	0	0	0	0	0	0	1	0	0	0	2	0	0	0	0	0	0	0	1	5.5	5.5
418	O25583	O25583	HP_0929	1	1	1	tr|O25583|O25583_HELPY Geranyltranstransferase (IspA) OS=Helicobacter pylori (strain ATCC 700392 / 26695) OX=85962 GN=HP_0929 PE=1 SV=1	1	1	1	1	0	1	1	1	0	1	1	0	1	0	1	1	0	1	1	1	0	1	1	0	1	0	1	1	0	1	1	1	0	1	1	0	1	0	1	1	3.6	3.6
419	O25584	O25584	surE	10	10	10	sp|O25584|SURE_HELPY 5-nucleotidase SurE OS=Helicobacter pylori (strain ATCC 700392 / 26695) OX=85962 GN=surE PE=3 SV=1	1	10	10	10	8	8	6	8	9	6	6	8	6	6	9	9	8	8	6	8	9	6	6	8	6	6	9	9	8	8	6	8	9	6	6	8	6	6	9	9	53.9	53.9
812	P56118	P56118	rnc	2	2	2	sp|P56118|RNC_HELPY Ribonuclease 3 OS=Helicobacter pylori (strain ATCC 700392 / 26695) OX=85962 GN=rnc PE=3 SV=2	1	2	2	2	0	0	0	1	0	0	0	0	0	0	0	1	0	0	0	1	0	0	0	0	0	0	0	1	0	0	0	1	0	0	0	0	0	0	0	1	7.5	7.5
421	O25586	O25586	HP_0932	2	2	2	tr|O25586|O25586_HELPY Uncharacterized protein OS=Helicobacter pylori (strain ATCC 700392 / 26695) OX=85962 GN=HP_0932 PE=4 SV=1	1	2	2	2	0	0	0	0	0	1	0	0	0	0	2	0	0	0	0	0	0	1	0	0	0	0	2	0	0	0	0	0	0	1	0	0	0	0	2	0	20	20
422	O25594	O25594	HP_0940	7	7	7	tr|O25594|O25594_HELPY Amino acid ABC transporter, periplasmic binding protein (YckK) OS=Helicobacter pylori (strain ATCC 700392 / 26695) OX=85962 GN=HP_0940 PE=3 SV=1	1	7	7	7	2	4	2	3	1	1	0	1	0	0	2	1	2	4	2	3	1	1	0	1	0	0	2	1	2	4	2	3	1	1	0	1	0	0	2	1	35.9	35.9
823	P56139	P56139	dxr	1	1	1	sp|P56139|DXR_HELPY 1-deoxy-D-xylulose 5-phosphate reductoisomerase OS=Helicobacter pylori (strain ATCC 700392 / 26695) OX=85962 GN=dxr PE=3 SV=1	1	1	1	1	0	0	0	1	0	0	0	0	0	0	0	0	0	0	0	1	0	0	0	0	0	0	0	0	0	0	0	1	0	0	0	0	0	0	0	0	4.6	4.6
424	O25596	O25596	HP_0942	4	4	4	tr|O25596|O25596_HELPY D-alanine glycine permease (DagA) OS=Helicobacter pylori (strain ATCC 700392 / 26695) OX=85962 GN=HP_0942 PE=3 SV=1	1	4	4	4	3	4	3	3	3	2	1	3	1	3	1	2	3	4	3	3	3	2	1	3	1	3	1	2	3	4	3	3	3	2	1	3	1	3	1	2	11.1	11.1
425	O25597	O25597	dadA	14	14	14	sp|O25597|DADA_HELPY D-amino acid dehydrogenase OS=Helicobacter pylori (strain ATCC 700392 / 26695) OX=85962 GN=dadA PE=3 SV=1	1	14	14	14	8	10	10	10	7	9	7	8	6	8	9	10	8	10	10	10	7	9	7	8	6	8	9	10	8	10	10	10	7	9	7	8	6	8	9	10	40.5	40.5
870	P56474	P56474	uvrA	3	3	3	sp|P56474|UVRA_HELPY UvrABC system protein A OS=Helicobacter pylori (strain ATCC 700392 / 26695) OX=85962 GN=uvrA PE=3 SV=1	1	3	3	3	0	0	0	3	0	0	0	0	0	0	0	0	0	0	0	3	0	0	0	0	0	0	0	0	0	0	0	3	0	0	0	0	0	0	0	0	2.4	2.4
427	O25599	O25599	HP_0945	1	1	1	sp|O25599|Y945_HELPY Putative uncharacterized protein HP_0945 OS=Helicobacter pylori (strain ATCC 700392 / 26695) OX=85962 GN=HP_0945 PE=5 SV=1	1	1	1	1	1	1	1	0	1	0	0	1	1	1	1	1	1	1	1	0	1	0	0	1	1	1	1	1	1	1	1	0	1	0	0	1	1	1	1	1	13.3	13.3
428	O25602	O25602	HP_0948	4	4	4	tr|O25602|O25602_HELPY Uncharacterized protein OS=Helicobacter pylori (strain ATCC 700392 / 26695) OX=85962 GN=HP_0948 PE=4 SV=1	1	4	4	4	1	2	2	2	2	1	0	1	0	2	2	2	1	2	2	2	2	1	0	1	0	2	2	2	1	2	2	2	2	1	0	1	0	2	2	2	14.2	14.2
429	O25604	O25604	accD	5	5	5	tr|O25604|O25604_HELPY Acetyl-coenzyme A carboxylase carboxyl transferase subunit beta OS=Helicobacter pylori (strain ATCC 700392 / 26695) OX=85962 GN=accD PE=3 SV=1	1	5	5	5	1	1	1	3	1	1	0	1	1	1	2	4	1	1	1	3	1	1	0	1	1	1	2	4	1	1	1	3	1	1	0	1	1	1	2	4	20.8	20.8
430	O25607	O25607	HP_0953	11	11	11	tr|O25607|O25607_HELPY Uncharacterized protein OS=Helicobacter pylori (strain ATCC 700392 / 26695) OX=85962 GN=HP_0953 PE=4 SV=1	1	11	11	11	8	8	9	8	4	7	3	6	4	4	6	6	8	8	9	8	4	7	3	6	4	4	6	6	8	8	9	8	4	7	3	6	4	4	6	6	69.1	69.1
431	O25608	O25608	rdxA	9	9	9	sp|O25608|RDXA_HELPY Oxygen-insensitive NADPH nitroreductase OS=Helicobacter pylori (strain ATCC 700392 / 26695) OX=85962 GN=rdxA PE=1 SV=1	1	9	9	9	5	7	7	7	6	4	2	4	2	3	4	5	5	7	7	7	6	4	2	4	2	3	4	5	5	7	7	7	6	4	2	4	2	3	4	5	44.3	44.3
432	O25609	O25609	lgt	3	3	3	sp|O25609|LGT_HELPY Phosphatidylglycerol--prolipoprotein diacylglyceryl transferase OS=Helicobacter pylori (strain ATCC 700392 / 26695) OX=85962 GN=lgt PE=3 SV=1	1	3	3	3	2	2	3	3	1	1	2	3	1	1	2	2	2	2	3	3	1	1	2	3	1	1	2	2	2	2	3	3	1	1	2	3	1	1	2	2	12.7	12.7
433	O25611	O25611	HP_0957	6	6	6	tr|O25611|O25611_HELPY 3-deoxy-D-manno-octulosonic acid transferase OS=Helicobacter pylori (strain ATCC 700392 / 26695) OX=85962 GN=HP_0957 PE=3 SV=1	1	6	6	6	1	4	1	2	0	0	1	1	0	0	1	1	1	4	1	2	0	0	1	1	0	0	1	1	1	4	1	2	0	0	1	1	0	0	1	1	19.3	19.3
434	O25612	O25612	HP_0958	13	13	13	tr|O25612|O25612_HELPY zf-RING_7 domain-containing protein OS=Helicobacter pylori (strain ATCC 700392 / 26695) OX=85962 GN=HP_0958 PE=1 SV=1	1	13	13	13	7	7	5	10	8	5	5	6	5	6	11	7	7	7	5	10	8	5	5	6	5	6	11	7	7	7	5	10	8	5	5	6	5	6	11	7	50	50
435	O25614	O25614	gpsA	3	3	3	sp|O25614|GPDA_HELPY Glycerol-3-phosphate dehydrogenase [NAD(P)+] OS=Helicobacter pylori (strain ATCC 700392 / 26695) OX=85962 GN=gpsA PE=3 SV=1	1	3	3	3	1	1	0	1	0	0	0	0	0	0	2	1	1	1	0	1	0	0	0	0	0	0	2	1	1	1	0	1	0	0	0	0	0	0	2	1	16.7	16.7
436	O25619	O25619	HP_0966	1	1	1	tr|O25619|O25619_HELPY Uncharacterized protein OS=Helicobacter pylori (strain ATCC 700392 / 26695) OX=85962 GN=HP_0966 PE=4 SV=1	1	1	1	1	0	1	0	0	0	0	0	0	0	0	0	0	0	1	0	0	0	0	0	0	0	0	0	0	0	1	0	0	0	0	0	0	0	0	0	0	4.7	4.7
437	O25620	O25620	HP_0967	2	2	2	sp|O25620|VAD2_HELPY Endoribonuclease VapD homolog OS=Helicobacter pylori (strain ATCC 700392 / 26695) OX=85962 GN=HP_0967 PE=3 SV=1	1	2	2	2	1	2	0	0	0	0	0	0	0	0	0	1	1	2	0	0	0	0	0	0	0	0	0	1	1	2	0	0	0	0	0	0	0	0	0	1	23.2	23.2
438	O25622	O25622	HP_0969	16	16	16	tr|O25622|O25622_HELPY Cation efflux system protein (CzcA) OS=Helicobacter pylori (strain ATCC 700392 / 26695) OX=85962 GN=HP_0969 PE=3 SV=1	1	16	16	16	8	6	9	8	3	1	2	4	5	5	9	7	8	6	9	8	3	1	2	4	5	5	9	7	8	6	9	8	3	1	2	4	5	5	9	7	21.8	21.8
439	O25623	O25623	HP_0970	6	6	6	tr|O25623|O25623_HELPY Nickel-cobalt-cadmium resistance protein (NccB) OS=Helicobacter pylori (strain ATCC 700392 / 26695) OX=85962 GN=HP_0970 PE=4 SV=1	1	6	6	6	2	2	2	1	1	1	0	1	1	2	3	3	2	2	2	1	1	1	0	1	1	2	3	3	2	2	2	1	1	1	0	1	1	2	3	3	17.8	17.8
440	O25624	O25624	HP_0971	8	8	8	tr|O25624|O25624_HELPY Uncharacterized protein OS=Helicobacter pylori (strain ATCC 700392 / 26695) OX=85962 GN=HP_0971 PE=3 SV=1	1	8	8	8	3	4	1	2	1	2	1	1	1	2	1	3	3	4	1	2	1	2	1	1	1	2	1	3	3	4	1	2	1	2	1	1	1	2	1	3	22.3	22.3
441	O25625	O25625	HP_0973	8	8	8	tr|O25625|O25625_HELPY Uncharacterized protein OS=Helicobacter pylori (strain ATCC 700392 / 26695) OX=85962 GN=HP_0973 PE=4 SV=1	1	8	8	8	3	5	3	5	3	1	1	1	1	2	3	4	3	5	3	5	3	1	1	1	1	2	3	4	3	5	3	5	3	1	1	1	1	2	3	4	27.8	27.8
442	O25626	O25626	gatC	3	3	3	sp|O25626|GATC_HELPY Glutamyl-tRNA(Gln) amidotransferase subunit C OS=Helicobacter pylori (strain ATCC 700392 / 26695) OX=85962 GN=gatC PE=3 SV=1	1	3	3	3	2	1	2	1	2	2	1	0	1	1	2	2	2	1	2	1	2	2	1	0	1	1	2	2	2	1	2	1	2	2	1	0	1	1	2	2	38.7	38.7
443	O25627	O25627	bioA	2	2	2	sp|O25627|BIOA_HELPY Adenosylmethionine-8-amino-7-oxononanoate aminotransferase OS=Helicobacter pylori (strain ATCC 700392 / 26695) OX=85962 GN=bioA PE=3 SV=1	1	2	2	2	0	2	0	1	0	0	0	0	0	0	0	0	0	2	0	1	0	0	0	0	0	0	0	0	0	2	0	1	0	0	0	0	0	0	0	0	6.4	6.4
444	O25628	O25628	HP_0977	21	21	21	tr|O25628|O25628_HELPY Conserved hypothetical secreted protein OS=Helicobacter pylori (strain ATCC 700392 / 26695) OX=85962 GN=HP_0977 PE=4 SV=1	1	21	21	21	13	17	14	12	13	10	6	11	7	9	15	13	13	17	14	12	13	10	6	11	7	9	15	13	13	17	14	12	13	10	6	11	7	9	15	13	49.9	49.9
538	O25801	O25801	asd	9	9	9	sp|O25801|DHAS_HELPY Aspartate-semialdehyde dehydrogenase OS=Helicobacter pylori (strain ATCC 700392 / 26695) OX=85962 GN=asd PE=3 SV=1	1	9	9	9	1	4	2	4	3	3	0	2	1	1	1	1	1	4	2	4	3	3	0	2	1	1	1	1	1	4	2	4	3	3	0	2	1	1	1	1	36.1	36.1
446	O25633	O25633	HP_0983	12	12	12	tr|O25633|O25633_HELPY Conserved hypothetical integral membrane protein OS=Helicobacter pylori (strain ATCC 700392 / 26695) OX=85962 GN=HP_0983 PE=3 SV=1	1	12	12	12	6	7	10	7	5	7	7	5	4	4	6	7	6	7	10	7	5	7	7	5	4	4	6	7	6	7	10	7	5	7	7	5	4	4	6	7	43.8	43.8
447	O25647	O25647	HP_1001	1	1	1	tr|O25647|O25647_HELPY Uncharacterized protein OS=Helicobacter pylori (strain ATCC 700392 / 26695) OX=85962 GN=HP_1001 PE=4 SV=1	1	1	1	1	1	1	1	1	0	0	0	0	0	0	0	0	1	1	1	1	0	0	0	0	0	0	0	0	1	1	1	1	0	0	0	0	0	0	0	0	17	17
448	O25648	O25648	HP_1002	13	13	13	tr|O25648|O25648_HELPY Uncharacterized protein OS=Helicobacter pylori (strain ATCC 700392 / 26695) OX=85962 GN=HP_1002 PE=4 SV=1	1	13	13	13	5	8	8	7	5	4	3	6	3	5	7	8	5	8	8	7	5	4	3	6	3	5	7	8	5	8	8	7	5	4	3	6	3	5	7	8	35.3	35.3
449	O25655	O25655	pyrD	4	4	4	sp|O25655|PYRD_HELPY Dihydroorotate dehydrogenase (quinone) OS=Helicobacter pylori (strain ATCC 700392 / 26695) OX=85962 GN=pyrD PE=3 SV=1	1	4	4	4	1	4	1	1	1	1	0	0	0	1	1	0	1	4	1	1	1	1	0	0	0	1	1	0	1	4	1	1	1	1	0	0	0	1	1	0	14.2	14.2
450	O25656	O25656	HP_1012	18	18	18	tr|O25656|O25656_HELPY Protease (PqqE) OS=Helicobacter pylori (strain ATCC 700392 / 26695) OX=85962 GN=HP_1012 PE=3 SV=1	1	18	18	18	10	14	11	11	9	7	6	8	7	7	10	7	10	14	11	11	9	7	6	8	7	7	10	7	10	14	11	11	9	7	6	8	7	7	10	7	46.6	46.6
451	O25657	O25657	dapA	8	8	8	sp|O25657|DAPA_HELPY 4-hydroxy-tetrahydrodipicolinate synthase OS=Helicobacter pylori (strain ATCC 700392 / 26695) OX=85962 GN=dapA PE=3 SV=1	1	8	8	8	6	7	5	5	4	2	2	1	1	3	2	3	6	7	5	5	4	2	2	1	1	3	2	3	6	7	5	5	4	2	2	1	1	3	2	3	37.7	37.7
452	O25658	O25658	HP_1014	8	8	8	tr|O25658|O25658_HELPY 7-alpha-hydroxysteroid dehydrogenase (HdhA) OS=Helicobacter pylori (strain ATCC 700392 / 26695) OX=85962 GN=HP_1014 PE=4 SV=1	1	8	8	8	5	6	5	5	4	5	4	4	2	3	5	5	5	6	5	5	4	5	4	4	2	3	5	5	5	6	5	5	4	5	4	4	2	3	5	5	38.9	38.9
453	O25659	O25659	HP_1015	1	1	1	tr|O25659|O25659_HELPY Uncharacterized protein OS=Helicobacter pylori (strain ATCC 700392 / 26695) OX=85962 GN=HP_1015 PE=4 SV=1	1	1	1	1	0	0	0	0	0	0	0	0	0	0	1	0	0	0	0	0	0	0	0	0	0	0	1	0	0	0	0	0	0	0	0	0	0	0	1	0	5.4	5.4
454	O25663	O25663	HP_1019	24	24	24	tr|O25663|O25663_HELPY Periplasmic serine endoprotease DegP-like OS=Helicobacter pylori (strain ATCC 700392 / 26695) OX=85962 GN=HP_1019 PE=3 SV=1	1	24	24	24	17	20	18	18	15	11	12	13	13	11	16	15	17	20	18	18	15	11	12	13	13	11	16	15	17	20	18	18	15	11	12	13	13	11	16	15	66.1	66.1
455	O25664	O25664	ispDF	3	3	3	sp|O25664|ISPDF_HELPY Bifunctional enzyme IspD/IspF OS=Helicobacter pylori (strain ATCC 700392 / 26695) OX=85962 GN=ispDF PE=3 SV=1	1	3	3	3	0	2	1	0	1	0	0	1	0	0	1	1	0	2	1	0	1	0	0	1	0	0	1	1	0	2	1	0	1	0	0	1	0	0	1	1	11.1	11.1
759	P56033	P56033	rplE	8	8	8	sp|P56033|RL5_HELPY 50S ribosomal protein L5 OS=Helicobacter pylori (strain ATCC 700392 / 26695) OX=85962 GN=rplE PE=3 SV=1	1	8	8	8	4	7	5	7	6	4	2	4	2	4	6	6	4	7	5	7	6	4	2	4	2	4	6	6	4	7	5	7	6	4	2	4	2	4	6	6	33.7	33.7
457	O25667	O25667	HP_1023	2	2	2	tr|O25667|O25667_HELPY Uncharacterized protein OS=Helicobacter pylori (strain ATCC 700392 / 26695) OX=85962 GN=HP_1023 PE=4 SV=1	1	2	2	2	1	1	2	1	0	0	0	0	1	1	1	0	1	1	2	1	0	0	0	0	1	1	1	0	1	1	2	1	0	0	0	0	1	1	1	0	8.2	8.2
458	O25668	O25668	HP_1024	11	11	11	tr|O25668|O25668_HELPY Co-chaperone-curved DNA binding protein A (CbpA) OS=Helicobacter pylori (strain ATCC 700392 / 26695) OX=85962 GN=HP_1024 PE=1 SV=1	1	11	11	11	3	6	4	4	2	3	0	1	1	1	1	1	3	6	4	4	2	3	0	1	1	1	1	1	3	6	4	4	2	3	0	1	1	1	1	1	45.1	45.1
459	O25669	O25669	HP_1025	2	2	2	tr|O25669|O25669_HELPY Putative heat shock protein (HspR) OS=Helicobacter pylori (strain ATCC 700392 / 26695) OX=85962 GN=HP_1025 PE=1 SV=1	1	2	2	2	1	0	0	0	1	0	0	0	0	0	0	0	1	0	0	0	1	0	0	0	0	0	0	0	1	0	0	0	1	0	0	0	0	0	0	0	19.5	19.5
460	O25671	O25671	fur	8	8	8	sp|O25671|FUR_HELPY Ferric uptake regulation protein OS=Helicobacter pylori (strain ATCC 700392 / 26695) OX=85962 GN=fur PE=1 SV=1	1	8	8	8	5	4	5	3	6	3	2	5	5	4	5	5	5	4	5	3	6	3	2	5	5	4	5	5	5	4	5	3	6	3	2	5	5	4	5	5	44.7	44.7
461	O25672	O25672	HP_1028	2	2	2	tr|O25672|O25672_HELPY DUF2147 domain-containing protein OS=Helicobacter pylori (strain ATCC 700392 / 26695) OX=85962 GN=HP_1028 PE=4 SV=1	1	2	2	2	1	2	1	1	0	0	0	0	0	0	1	0	1	2	1	1	0	0	0	0	0	0	1	0	1	2	1	1	0	0	0	0	0	0	1	0	10.9	10.9
462	O25673	O25673	HP_1029	7	7	7	tr|O25673|O25673_HELPY Uncharacterized protein OS=Helicobacter pylori (strain ATCC 700392 / 26695) OX=85962 GN=HP_1029 PE=1 SV=1	1	7	7	7	4	4	4	3	2	1	1	1	1	1	3	2	4	4	4	3	2	1	1	1	1	1	3	2	4	4	4	3	2	1	1	1	1	1	3	2	44.4	44.4
463	O25674	O25674	HP_1030	5	5	5	tr|O25674|O25674_HELPY Flagellar motor switch protein FliN OS=Helicobacter pylori (strain ATCC 700392 / 26695) OX=85962 GN=HP_1030 PE=1 SV=1	1	5	5	5	2	2	1	2	2	1	0	0	0	0	1	1	2	2	1	2	2	1	0	0	0	0	1	1	2	2	1	2	2	1	0	0	0	0	1	1	22	22
464	O25676	O25676	HP_1032	2	2	2	tr|O25676|O25676_HELPY Alternative transcription initiation factor, sigma-F (FliA) OS=Helicobacter pylori (strain ATCC 700392 / 26695) OX=85962 GN=HP_1032 PE=1 SV=1	1	2	2	2	0	2	1	1	0	0	0	0	0	0	0	0	0	2	1	1	0	0	0	0	0	0	0	0	0	2	1	1	0	0	0	0	0	0	0	0	12.9	12.9
465	O25680	O25680	folK	2	2	2	sp|O25680|HPPK_HELPY 2-amino-4-hydroxy-6-hydroxymethyldihydropteridine pyrophosphokinase OS=Helicobacter pylori (strain ATCC 700392 / 26695) OX=85962 GN=folK PE=3 SV=1	1	2	2	2	1	0	1	0	0	1	0	0	0	0	0	0	1	0	1	0	0	1	0	0	0	0	0	0	1	0	1	0	0	1	0	0	0	0	0	0	15.3	15.3
466	O25681	O25681	HP_1037	10	10	10	sp|O25681|AMPEP_HELPY Aminopeptidase HP_1037 OS=Helicobacter pylori (strain ATCC 700392 / 26695) OX=85962 GN=HP_1037 PE=1 SV=1	1	10	10	10	5	9	5	7	5	2	0	1	2	4	4	6	5	9	5	7	5	2	0	1	2	4	4	6	5	9	5	7	5	2	0	1	2	4	4	6	36.1	36.1
467	O25682	O25682	HP_1039	2	2	2	tr|O25682|O25682_HELPY Uncharacterized protein OS=Helicobacter pylori (strain ATCC 700392 / 26695) OX=85962 GN=HP_1039 PE=4 SV=1	1	2	2	2	1	1	0	0	0	1	0	0	0	0	0	0	1	1	0	0	0	1	0	0	0	0	0	0	1	1	0	0	0	1	0	0	0	0	0	0	4.9	4.9
468	O25683	O25683	HP_1042	3	3	3	sp|O25683|CNPDE_HELPY 3,5-cyclic-nucleotide phosphodiesterase OS=Helicobacter pylori (strain ATCC 700392 / 26695) OX=85962 GN=HP_1042 PE=1 SV=1	1	3	3	3	1	0	0	1	0	0	0	0	0	1	0	1	1	0	0	1	0	0	0	0	0	1	0	1	1	0	0	1	0	0	0	0	0	1	0	1	14.1	14.1
469	O25684	O25684	HP_1043	4	4	4	tr|O25684|O25684_HELPY Response regulator OS=Helicobacter pylori (strain ATCC 700392 / 26695) OX=85962 GN=HP_1043 PE=1 SV=1	1	4	4	4	0	1	1	3	1	0	0	0	0	0	1	0	0	1	1	3	1	0	0	0	0	0	1	0	0	1	1	3	1	0	0	0	0	0	1	0	17.9	17.9
470	O25685	O25685	HP_1044	5	5	5	sp|O25685|Y1044_HELPY Uncharacterized metallophosphoesterase HP_1044 OS=Helicobacter pylori (strain ATCC 700392 / 26695) OX=85962 GN=HP_1044 PE=3 SV=1	1	5	5	5	1	3	2	2	3	0	2	2	2	2	3	1	1	3	2	2	3	0	2	2	2	2	3	1	1	3	2	2	3	0	2	2	2	2	3	1	17	17
834	P56157	P56157	dnaE	16	16	16	sp|P56157|DPO3A_HELPY DNA polymerase III subunit alpha OS=Helicobacter pylori (strain ATCC 700392 / 26695) OX=85962 GN=dnaE PE=3 SV=1	1	16	16	16	4	8	4	8	3	3	1	4	1	2	6	5	4	8	4	8	3	3	1	4	1	2	6	5	4	8	4	8	3	3	1	4	1	2	6	5	16.7	16.7
282	O25312	O25312	HP_0590	10	10	10	tr|O25312|O25312_HELPY Ferredoxin oxidoreductase, beta subunit OS=Helicobacter pylori (strain ATCC 700392 / 26695) OX=85962 GN=HP_0590 PE=4 SV=1	1	10	10	10	4	8	6	6	7	4	2	5	4	5	7	6	4	8	6	6	7	4	2	5	4	5	7	6	4	8	6	6	7	4	2	5	4	5	7	6	39.2	39.2
473	O25688	O25688	rbfA	2	2	2	sp|O25688|RBFA_HELPY Ribosome-binding factor A OS=Helicobacter pylori (strain ATCC 700392 / 26695) OX=85962 GN=rbfA PE=3 SV=1	1	2	2	2	1	1	1	0	1	1	0	1	0	1	2	1	1	1	1	0	1	1	0	1	0	1	2	1	1	1	1	0	1	1	0	1	0	1	2	1	18.9	18.9
474	O25694	O25694	HP_1054	3	3	3	tr|O25694|O25694_HELPY Uncharacterized protein OS=Helicobacter pylori (strain ATCC 700392 / 26695) OX=85962 GN=HP_1054 PE=4 SV=1	1	3	3	3	0	0	1	2	1	0	0	0	0	0	0	1	0	0	1	2	1	0	0	0	0	0	0	1	0	0	1	2	1	0	0	0	0	0	0	1	9.5	9.5
475	O25695	O25695	HP_1055	6	6	6	tr|O25695|O25695_HELPY Uncharacterized protein OS=Helicobacter pylori (strain ATCC 700392 / 26695) OX=85962 GN=HP_1055 PE=4 SV=1	1	6	6	6	0	2	2	1	2	1	0	3	2	2	1	2	0	2	2	1	2	1	0	3	2	2	1	2	0	2	2	1	2	1	0	3	2	2	1	2	22.6	22.6
476	O25696	O25696	HP_1056	7	7	7	tr|O25696|O25696_HELPY Uncharacterized protein OS=Helicobacter pylori (strain ATCC 700392 / 26695) OX=85962 GN=HP_1056 PE=4 SV=1	1	7	7	7	0	2	4	0	0	1	1	3	0	0	3	2	0	2	4	0	0	1	1	3	0	0	3	2	0	2	4	0	0	1	1	3	0	0	3	2	28.9	28.9
477	O25697	O25697	HP_1057	1	1	1	tr|O25697|O25697_HELPY Uncharacterized protein OS=Helicobacter pylori (strain ATCC 700392 / 26695) OX=85962 GN=HP_1057 PE=4 SV=1	1	1	1	1	1	1	0	1	0	0	0	1	0	1	0	1	1	1	0	1	0	0	0	1	0	1	0	1	1	1	0	1	0	0	0	1	0	1	0	1	5	5
478	O25698	O25698	panB	7	7	7	sp|O25698|PANB_HELPY 3-methyl-2-oxobutanoate hydroxymethyltransferase OS=Helicobacter pylori (strain ATCC 700392 / 26695) OX=85962 GN=panB PE=3 SV=1	1	7	7	7	4	5	4	4	3	2	1	1	0	0	3	3	4	5	4	4	3	2	1	1	0	0	3	3	4	5	4	4	3	2	1	1	0	0	3	3	30.7	30.7
479	O25700	O25700	tatB	7	7	7	sp|O25700|TATB_HELPY Sec-independent protein translocase protein TatB OS=Helicobacter pylori (strain ATCC 700392 / 26695) OX=85962 GN=tatB PE=3 SV=1	1	7	7	7	2	6	4	4	3	1	0	2	2	2	2	2	2	6	4	4	3	1	0	2	2	2	2	2	2	6	4	4	3	1	0	2	2	2	2	2	58.8	58.8
480	O25701	O25701	tatC	3	3	3	sp|O25701|TATC_HELPY Sec-independent protein translocase protein TatC OS=Helicobacter pylori (strain ATCC 700392 / 26695) OX=85962 GN=tatC PE=3 SV=1	1	3	3	3	2	3	3	2	2	2	0	2	1	1	3	3	2	3	3	2	2	2	0	2	1	1	3	3	2	3	3	2	2	2	0	2	1	1	3	3	11.9	11.9
481	O25702	O25702	queA	4	4	4	sp|O25702|QUEA_HELPY S-adenosylmethionine:tRNA ribosyltransferase-isomerase OS=Helicobacter pylori (strain ATCC 700392 / 26695) OX=85962 GN=queA PE=3 SV=1	1	4	4	4	0	1	1	2	1	0	0	0	1	0	1	2	0	1	1	2	1	0	0	0	1	0	1	2	0	1	1	2	1	0	0	0	1	0	1	2	15.7	15.7
482	O25704	O25704	HP_1064	2	2	2	tr|O25704|O25704_HELPY Uncharacterized protein OS=Helicobacter pylori (strain ATCC 700392 / 26695) OX=85962 GN=HP_1064 PE=4 SV=1	1	2	2	2	0	2	1	2	1	0	0	1	1	0	1	1	0	2	1	2	1	0	0	1	1	0	1	1	0	2	1	2	1	0	0	1	1	0	1	1	30.1	30.1
483	O25705	O25705	HP_1065	1	1	1	tr|O25705|O25705_HELPY Uncharacterized protein OS=Helicobacter pylori (strain ATCC 700392 / 26695) OX=85962 GN=HP_1065 PE=4 SV=1	1	1	1	1	1	1	0	1	0	0	0	1	0	0	0	0	1	1	0	1	0	0	0	1	0	0	0	0	1	1	0	1	0	0	0	1	0	0	0	0	15.6	15.6
484	O25711	O25711	HP_1079	10	10	10	sp|O25711|ATGTP_HELPY ATP/GTP phosphatase OS=Helicobacter pylori (strain ATCC 700392 / 26695) OX=85962 GN=HP_1079 PE=1 SV=1	1	10	10	10	4	10	7	8	4	2	0	2	0	0	3	4	4	10	7	8	4	2	0	2	0	0	3	4	4	10	7	8	4	2	0	2	0	0	3	4	38.9	38.9
501	O25738	O25738	HP_1110	11	11	11	tr|O25738|O25738_HELPY Pyruvate ferredoxin oxidoreductase, alpha subunit OS=Helicobacter pylori (strain ATCC 700392 / 26695) OX=85962 GN=HP_1110 PE=4 SV=1	1	11	11	11	6	6	4	10	5	5	2	4	3	5	3	4	6	6	4	10	5	5	2	4	3	5	3	4	6	6	4	10	5	5	2	4	3	5	3	4	48.4	48.4
486	O25715	O25715	HP_1083	13	13	13	tr|O25715|O25715_HELPY Uncharacterized protein OS=Helicobacter pylori (strain ATCC 700392 / 26695) OX=85962 GN=HP_1083 PE=4 SV=1	1	13	13	13	9	10	10	9	9	8	4	8	6	7	7	8	9	10	10	9	9	8	4	8	6	7	7	8	9	10	10	9	9	8	4	8	6	7	7	8	37.2	37.2
487	O25716	O25716	pyrB	5	5	5	sp|O25716|PYRB_HELPY Aspartate carbamoyltransferase OS=Helicobacter pylori (strain ATCC 700392 / 26695) OX=85962 GN=pyrB PE=3 SV=1	1	5	5	5	2	2	1	3	0	1	0	1	0	0	1	0	2	2	1	3	0	1	0	1	0	0	1	0	2	2	1	3	0	1	0	1	0	0	1	0	20.8	20.8
488	O25717	O25717	HP_1085	2	2	2	tr|O25717|O25717_HELPY Uncharacterized protein OS=Helicobacter pylori (strain ATCC 700392 / 26695) OX=85962 GN=HP_1085 PE=4 SV=1	1	2	2	2	1	1	1	2	1	0	0	1	0	0	1	1	1	1	1	2	1	0	0	1	0	0	1	1	1	1	1	2	1	0	0	1	0	0	1	1	11.7	11.7
489	O25720	O25720	HP_1088	6	6	6	tr|O25720|O25720_HELPY Transketolase OS=Helicobacter pylori (strain ATCC 700392 / 26695) OX=85962 GN=HP_1088 PE=3 SV=1	1	6	6	6	3	3	0	2	1	2	0	0	0	0	0	0	3	3	0	2	1	2	0	0	0	0	0	0	3	3	0	2	1	2	0	0	0	0	0	0	16.2	16.2
490	O25721	O25721	HP_1089	18	18	18	tr|O25721|O25721_HELPY PDDEXK_1 domain-containing protein OS=Helicobacter pylori (strain ATCC 700392 / 26695) OX=85962 GN=HP_1089 PE=4 SV=1	1	18	18	18	3	8	5	12	3	2	1	3	4	1	4	4	3	8	5	12	3	2	1	3	4	1	4	4	3	8	5	12	3	2	1	3	4	1	4	4	27.9	27.9
491	O25722	O25722	ftsK	3	3	3	sp|O25722|FTSK_HELPY DNA translocase FtsK OS=Helicobacter pylori (strain ATCC 700392 / 26695) OX=85962 GN=ftsK PE=3 SV=1	1	3	3	3	0	0	0	3	0	1	0	0	0	0	0	1	0	0	0	3	0	1	0	0	0	0	0	1	0	0	0	3	0	1	0	0	0	0	0	1	4.2	4.2
492	O25723	O25723	HP_1091	1	1	1	tr|O25723|O25723_HELPY Alpha-ketoglutarate permease (KgtP) OS=Helicobacter pylori (strain ATCC 700392 / 26695) OX=85962 GN=HP_1091 PE=4 SV=1	1	1	1	1	0	1	1	1	0	0	0	0	0	0	0	0	0	1	1	1	0	0	0	0	0	0	0	0	0	1	1	1	0	0	0	0	0	0	0	0	2.1	2.1
493	O25728	O25728	hcpC	8	8	8	sp|O25728|HCPC_HELPY Putative beta-lactamase HcpC OS=Helicobacter pylori (strain ATCC 700392 / 26695) OX=85962 GN=hcpC PE=1 SV=1	1	8	8	8	5	8	6	4	5	3	2	5	3	3	4	4	5	8	6	4	5	3	2	5	3	3	4	4	5	8	6	4	5	3	2	5	3	3	4	4	50	50
494	O25729	O25729	HP_1099	8	8	8	tr|O25729|O25729_HELPY 2-dehydro-3-deoxy-phosphogluconate aldolase OS=Helicobacter pylori (strain ATCC 700392 / 26695) OX=85962 GN=HP_1099 PE=3 SV=1	1	8	8	8	5	7	7	4	3	5	2	2	1	4	4	4	5	7	7	4	3	5	2	2	1	4	4	4	5	7	7	4	3	5	2	2	1	4	4	4	57.7	57.7
495	O25731	O25731	glk	6	6	6	sp|O25731|GLK_HELPY Glucokinase OS=Helicobacter pylori (strain ATCC 700392 / 26695) OX=85962 GN=glk PE=3 SV=1	1	6	6	6	2	3	2	1	0	2	0	1	0	0	0	4	2	3	2	1	0	2	0	1	0	0	0	4	2	3	2	1	0	2	0	1	0	0	0	4	23.5	23.5
496	O25732	O25732	HP_1104	15	15	15	tr|O25732|O25732_HELPY Cinnamyl-alcohol dehydrogenase ELI3-2 (Cad) OS=Helicobacter pylori (strain ATCC 700392 / 26695) OX=85962 GN=HP_1104 PE=4 SV=1	1	15	15	15	11	13	11	11	7	7	3	7	5	6	7	7	11	13	11	11	7	7	3	7	5	6	7	7	11	13	11	11	7	7	3	7	5	6	7	7	64.1	64.1
497	O25733	O25733	HP_1105	7	7	7	tr|O25733|O25733_HELPY LPS biosynthesis protein OS=Helicobacter pylori (strain ATCC 700392 / 26695) OX=85962 GN=HP_1105 PE=4 SV=1	1	7	7	7	0	6	3	2	0	2	1	3	0	1	2	3	0	6	3	2	0	2	1	3	0	1	2	3	0	6	3	2	0	2	1	3	0	1	2	3	18.8	18.8
498	O25735	O25735	HP_1107	6	6	6	tr|O25735|O25735_HELPY Outer membrane protein (Omp23) OS=Helicobacter pylori (strain ATCC 700392 / 26695) OX=85962 GN=HP_1107 PE=4 SV=1	1	6	6	6	2	4	4	3	4	4	3	3	3	2	5	5	2	4	4	3	4	4	3	3	3	2	5	5	2	4	4	3	4	4	3	3	3	2	5	5	29.6	29.6
499	O25736	O25736	HP_1108	8	8	8	tr|O25736|O25736_HELPY Pyruvate ferredoxin oxidoreductase, gamma subunit OS=Helicobacter pylori (strain ATCC 700392 / 26695) OX=85962 GN=HP_1108 PE=4 SV=1	1	8	8	8	4	4	4	5	4	3	2	7	3	2	4	8	4	4	4	5	4	3	2	7	3	2	4	8	4	4	4	5	4	3	2	7	3	2	4	8	36.6	36.6
500	O25737	O25737	HP_1109	2	2	2	tr|O25737|O25737_HELPY Pyruvate ferredoxin oxidoreductase, delta subunit OS=Helicobacter pylori (strain ATCC 700392 / 26695) OX=85962 GN=HP_1109 PE=4 SV=1	1	2	2	2	2	1	2	1	1	0	0	0	0	0	1	1	2	1	2	1	1	0	0	0	0	0	1	1	2	1	2	1	1	0	0	0	0	0	1	1	24.6	24.6
657	O26037	O26037	HP_1507	10	10	10	tr|O26037|O26037_HELPY Conserved hypothetical ATP-binding protein OS=Helicobacter pylori (strain ATCC 700392 / 26695) OX=85962 GN=HP_1507 PE=4 SV=1	1	10	10	10	2	4	4	8	2	3	0	1	1	0	3	2	2	4	4	8	2	3	0	1	1	0	3	2	2	4	4	8	2	3	0	1	1	0	3	2	38.4	38.4
502	O25739	O25739	HP_1111	5	5	5	tr|O25739|O25739_HELPY Pyruvate ferredoxin oxidoreductase, beta subunit OS=Helicobacter pylori (strain ATCC 700392 / 26695) OX=85962 GN=HP_1111 PE=4 SV=1	1	5	5	5	3	4	1	2	3	3	0	3	2	2	2	2	3	4	1	2	3	3	0	3	2	2	2	2	3	4	1	2	3	3	0	3	2	2	2	2	24.2	24.2
503	O25740	O25740	HP_1113	2	2	2	tr|O25740|O25740_HELPY Outer membrane protein (Omp24) OS=Helicobacter pylori (strain ATCC 700392 / 26695) OX=85962 GN=HP_1113 PE=4 SV=1	1	2	2	2	0	2	0	1	0	0	0	0	0	0	0	0	0	2	0	1	0	0	0	0	0	0	0	0	0	2	0	1	0	0	0	0	0	0	0	0	9.7	9.7
504	O25743	O25743	HP_1118	18	18	18	tr|O25743|O25743_HELPY Gamma-glutamyltranspeptidase (Ggt) OS=Helicobacter pylori (strain ATCC 700392 / 26695) OX=85962 GN=HP_1118 PE=1 SV=1	1	18	18	18	13	17	16	16	16	10	6	13	9	8	17	16	13	17	16	16	16	10	6	13	9	8	17	16	13	17	16	16	16	10	6	13	9	8	17	16	36.5	36.5
505	O25748	O25748	slyD	7	7	7	sp|O25748|SLYD_HELPY FKBP-type peptidyl-prolyl cis-trans isomerase SlyD OS=Helicobacter pylori (strain ATCC 700392 / 26695) OX=85962 GN=slyD PE=1 SV=1	1	7	7	7	6	6	6	5	6	3	3	5	2	2	5	4	6	6	6	5	6	3	3	5	2	2	5	4	6	6	6	5	6	3	3	5	2	2	5	4	48.1	48.1
506	O25749	O25749	HP_1124	11	11	11	tr|O25749|O25749_HELPY Uncharacterized protein OS=Helicobacter pylori (strain ATCC 700392 / 26695) OX=85962 GN=HP_1124 PE=4 SV=1	1	11	11	11	4	7	7	6	8	6	3	5	4	4	6	4	4	7	7	6	8	6	3	5	4	4	6	4	4	7	7	6	8	6	3	5	4	4	6	4	38.1	38.1
507	O25750	O25750	HP_1125	9	9	9	tr|O25750|O25750_HELPY Peptidoglycan associated lipoprotein (Omp18) OS=Helicobacter pylori (strain ATCC 700392 / 26695) OX=85962 GN=HP_1125 PE=4 SV=1	1	9	9	9	5	7	4	5	6	5	4	5	5	5	6	6	5	7	4	5	6	5	4	5	5	5	6	6	5	7	4	5	6	5	4	5	5	5	6	6	62.6	62.6
508	O25751	O25751	tolB	19	19	19	sp|O25751|TOLB_HELPY Tol-Pal system protein TolB OS=Helicobacter pylori (strain ATCC 700392 / 26695) OX=85962 GN=tolB PE=3 SV=1	1	19	19	19	12	13	14	12	9	5	3	8	3	4	11	7	12	13	14	12	9	5	3	8	3	4	11	7	12	13	14	12	9	5	3	8	3	4	11	7	51.1	51.1
509	O25752	O25752	HP_1127	3	3	3	tr|O25752|O25752_HELPY Uncharacterized protein OS=Helicobacter pylori (strain ATCC 700392 / 26695) OX=85962 GN=HP_1127 PE=4 SV=1	1	3	3	3	1	2	2	2	1	0	1	0	0	1	1	1	1	2	2	2	1	0	1	0	0	1	1	1	1	2	2	2	1	0	1	0	0	1	1	1	19.2	19.2
510	O25754	O25754	HP_1129	3	3	3	sp|O25754|EXDL1_HELPY Putative biopolymer transport protein ExbD-like 1 OS=Helicobacter pylori (strain ATCC 700392 / 26695) OX=85962 GN=HP_1129 PE=3 SV=1	1	3	3	3	1	2	0	1	1	0	0	0	1	0	0	0	1	2	0	1	1	0	0	0	1	0	0	0	1	2	0	1	1	0	0	0	1	0	0	0	29.3	29.3
511	O25755	O25755	HP_1130	3	3	3	sp|O25755|EXBL1_HELPY Putative biopolymer transport protein ExbB-like 1 OS=Helicobacter pylori (strain ATCC 700392 / 26695) OX=85962 GN=HP_1130 PE=3 SV=1	1	3	3	3	0	2	1	0	1	1	1	0	0	0	1	0	0	2	1	0	1	1	1	0	0	0	1	0	0	2	1	0	1	1	1	0	0	0	1	0	23.3	23.3
512	O25756	O25756	HP_1135	15	15	15	tr|O25756|O25756_HELPY ATP synthase F(1) sector subunit delta OS=Helicobacter pylori (strain ATCC 700392 / 26695) OX=85962 GN=HP_1135 PE=4 SV=1	1	15	15	15	8	10	9	12	8	7	6	8	5	7	8	7	8	10	9	12	8	7	6	8	5	7	8	7	8	10	9	12	8	7	6	8	5	7	8	7	61.7	61.7
513	O25757	O25757	HP_1137	7	7	7	tr|O25757|O25757_HELPY ATP synthase F0, subunit b (AtpF) OS=Helicobacter pylori (strain ATCC 700392 / 26695) OX=85962 GN=HP_1137 PE=3 SV=1	1	7	7	7	5	7	6	7	6	5	6	6	5	7	5	7	5	7	6	7	6	5	6	6	5	7	5	7	5	7	6	7	6	5	6	6	5	7	5	7	49.3	49.3
514	O25758	O25758	parB	5	5	5	sp|O25758|PARB_HELPY Probable chromosome-partitioning protein ParB OS=Helicobacter pylori (strain ATCC 700392 / 26695) OX=85962 GN=parB PE=1 SV=1	1	5	5	5	1	0	1	4	2	0	0	0	0	1	0	0	1	0	1	4	2	0	0	0	0	1	0	0	1	0	1	4	2	0	0	0	0	1	0	0	23.1	23.1
319	O25372	O25372	gatB	11	11	11	sp|O25372|GATB_HELPY Aspartyl/glutamyl-tRNA(Asn/Gln) amidotransferase subunit B OS=Helicobacter pylori (strain ATCC 700392 / 26695) OX=85962 GN=gatB PE=3 SV=2	1	11	11	11	2	6	4	7	4	3	0	2	1	2	5	3	2	6	4	7	4	3	0	2	1	2	5	3	2	6	4	7	4	3	0	2	1	2	5	3	33.1	33.1
516	O25762	O25762	HP_1143	3	3	3	tr|O25762|O25762_HELPY Uncharacterized protein OS=Helicobacter pylori (strain ATCC 700392 / 26695) OX=85962 GN=HP_1143 PE=4 SV=1	1	3	3	3	1	3	2	0	0	0	0	0	0	1	0	0	1	3	2	0	0	0	0	0	0	1	0	0	1	3	2	0	0	0	0	0	0	1	0	0	9.5	9.5
517	O25766	O25766	trmD	3	3	3	sp|O25766|TRMD_HELPY tRNA (guanine-N(1)-)-methyltransferase OS=Helicobacter pylori (strain ATCC 700392 / 26695) OX=85962 GN=trmD PE=3 SV=1	1	3	3	3	0	0	1	2	0	0	0	0	0	0	0	1	0	0	1	2	0	0	0	0	0	0	0	1	0	0	1	2	0	0	0	0	0	0	0	1	20.5	20.5
518	O25768	O25768	HP_1150	5	5	5	tr|O25768|O25768_HELPY Uncharacterized protein OS=Helicobacter pylori (strain ATCC 700392 / 26695) OX=85962 GN=HP_1150 PE=1 SV=1	1	5	5	5	2	3	3	3	2	0	1	1	0	1	1	2	2	3	3	3	2	0	1	1	0	1	1	2	2	3	3	3	2	0	1	1	0	1	1	2	47.8	47.8
519	O25770	O25770	murG	3	3	3	sp|O25770|MURG_HELPY UDP-N-acetylglucosamine--N-acetylmuramyl-(pentapeptide) pyrophosphoryl-undecaprenol N-acetylglucosamine transferase OS=Helicobacter pylori (strain ATCC 700392 / 26695) OX=85962 GN=murG PE=3 SV=1	1	3	3	3	1	2	2	2	1	0	1	1	0	0	1	1	1	2	2	2	1	0	1	1	0	0	1	1	1	2	2	2	1	0	1	1	0	0	1	1	10.2	10.2
520	O25771	O25771	HP_1156	14	14	14	tr|O25771|O25771_HELPY Outer membrane protein (Omp25) OS=Helicobacter pylori (strain ATCC 700392 / 26695) OX=85962 GN=HP_1156 PE=4 SV=1	1	14	14	14	6	9	9	8	9	6	1	9	5	7	9	10	6	9	9	8	9	6	1	9	5	7	9	10	6	9	9	8	9	6	1	9	5	7	9	10	29.3	29.3
521	O25772	O25772	HP_1157	11	11	11	tr|O25772|O25772_HELPY Outer membrane protein (Omp26) OS=Helicobacter pylori (strain ATCC 700392 / 26695) OX=85962 GN=HP_1157 PE=1 SV=1	1	11	11	11	5	8	5	6	5	1	2	6	4	3	5	5	5	8	5	6	5	1	2	6	4	3	5	5	5	8	5	6	5	1	2	6	4	3	5	5	12.6	12.6
522	O25773	O25773	proC	9	9	9	sp|O25773|P5CR_HELPY Pyrroline-5-carboxylate reductase OS=Helicobacter pylori (strain ATCC 700392 / 26695) OX=85962 GN=proC PE=3 SV=1	1	9	9	9	2	4	4	5	6	4	0	4	0	2	6	5	2	4	4	5	6	4	0	4	0	2	6	5	2	4	4	5	6	4	0	4	0	2	6	5	45.5	45.5
281	O25311	O25311	HP_0589	12	12	12	tr|O25311|O25311_HELPY Ferredoxin oxidoreductase, alpha subunit OS=Helicobacter pylori (strain ATCC 700392 / 26695) OX=85962 GN=HP_0589 PE=4 SV=1	1	12	12	12	6	9	9	9	9	7	6	8	4	6	8	7	6	9	9	9	9	7	6	8	4	6	8	7	6	9	9	9	9	7	6	8	4	6	8	7	38.9	38.9
524	O25776	O25776	fldA	6	6	6	sp|O25776|FLAV_HELPY Flavodoxin OS=Helicobacter pylori (strain ATCC 700392 / 26695) OX=85962 GN=fldA PE=1 SV=1	1	6	6	6	5	5	5	6	6	3	4	5	6	5	6	5	5	5	5	6	6	3	4	5	6	5	6	5	5	5	5	6	6	3	4	5	6	5	6	5	60.4	60.4
525	O25777	O25777	HP_1162	2	2	2	tr|O25777|O25777_HELPY Conserved hypothetical integral membrane protein OS=Helicobacter pylori (strain ATCC 700392 / 26695) OX=85962 GN=HP_1162 PE=4 SV=1	1	2	2	2	1	2	2	2	0	1	1	0	1	1	1	1	1	2	2	2	0	1	1	0	1	1	1	1	1	2	2	2	0	1	1	0	1	1	1	1	9.3	9.3
526	O25778	O25778	HP_1163	1	1	1	tr|O25778|O25778_HELPY Uncharacterized protein OS=Helicobacter pylori (strain ATCC 700392 / 26695) OX=85962 GN=HP_1163 PE=4 SV=1	1	1	1	1	0	1	0	0	0	0	0	0	0	0	0	0	0	1	0	0	0	0	0	0	0	0	0	0	0	1	0	0	0	0	0	0	0	0	0	0	33.3	33.3
527	O25779	O25779	HP_1164	14	14	14	tr|O25779|O25779_HELPY Thioredoxin reductase (TrxB) OS=Helicobacter pylori (strain ATCC 700392 / 26695) OX=85962 GN=HP_1164 PE=4 SV=1	1	14	14	14	8	12	5	7	6	6	2	6	4	4	5	4	8	12	5	7	6	6	2	6	4	4	5	4	8	12	5	7	6	6	2	6	4	4	5	4	52.2	52.2
528	O25781	O25781	pgi	13	13	13	sp|O25781|G6PI_HELPY Glucose-6-phosphate isomerase OS=Helicobacter pylori (strain ATCC 700392 / 26695) OX=85962 GN=pgi PE=3 SV=1	1	13	13	13	6	6	5	10	4	6	1	3	2	1	1	1	6	6	5	10	4	6	1	3	2	1	1	1	6	6	5	10	4	6	1	3	2	1	1	1	29.7	29.7
529	O25786	O25786	HP_1172	17	17	17	tr|O25786|O25786_HELPY Glutamine ABC transporter, periplasmic glutamine-binding protein (GlnH) OS=Helicobacter pylori (strain ATCC 700392 / 26695) OX=85962 GN=HP_1172 PE=4 SV=1	1	17	17	17	11	15	15	12	10	8	6	13	8	9	12	11	11	15	15	12	10	8	6	13	8	9	12	11	11	15	15	12	10	8	6	13	8	9	12	11	65	65
530	O25787	O25787	HP_1173	10	10	10	tr|O25787|O25787_HELPY Uncharacterized protein OS=Helicobacter pylori (strain ATCC 700392 / 26695) OX=85962 GN=HP_1173 PE=4 SV=1	1	10	10	10	5	8	8	6	5	7	1	3	2	6	7	7	5	8	8	6	5	7	1	3	2	6	7	7	5	8	8	6	5	7	1	3	2	6	7	7	61.2	61.2
531	O25788	O25788	gluP	2	2	2	sp|O25788|GLUP_HELPY Putative glucose/galactose transporter OS=Helicobacter pylori (strain ATCC 700392 / 26695) OX=85962 GN=gluP PE=3 SV=1	1	2	2	2	0	1	0	0	0	0	0	1	1	1	1	0	0	1	0	0	0	0	0	1	1	1	1	0	0	1	0	0	0	0	0	1	1	1	1	0	4.7	4.7
532	O25789	O25789	HP_1175	3	3	3	tr|O25789|O25789_HELPY Conserved hypothetical integral membrane protein OS=Helicobacter pylori (strain ATCC 700392 / 26695) OX=85962 GN=HP_1175 PE=4 SV=1	1	3	3	3	0	1	2	1	0	1	0	0	0	0	1	0	0	1	2	1	0	1	0	0	0	0	1	0	0	1	2	1	0	1	0	0	0	0	1	0	12.6	12.6
533	O25791	O25791	HP_1177	25	25	23	tr|O25791|O25791_HELPY Outer membrane protein (Omp27) OS=Helicobacter pylori (strain ATCC 700392 / 26695) OX=85962 GN=HP_1177 PE=4 SV=1	1	25	25	23	16	21	21	19	21	17	15	18	16	18	18	17	16	21	21	19	21	17	15	18	16	18	18	17	15	20	20	18	20	17	15	18	15	17	18	17	61.9	61.9
534	O25792	O25792	nupC	3	3	3	sp|O25792|NUPC_HELPY Nucleoside permease NupC OS=Helicobacter pylori (strain ATCC 700392 / 26695) OX=85962 GN=nupC PE=3 SV=1	1	3	3	3	2	3	2	2	0	2	2	2	1	1	2	2	2	3	2	2	0	2	2	2	1	1	2	2	2	3	2	2	0	2	2	2	1	1	2	2	12.4	12.4
535	O25793	O25793	HP_1181	3	3	3	tr|O25793|O25793_HELPY Multidrug-efflux transporter OS=Helicobacter pylori (strain ATCC 700392 / 26695) OX=85962 GN=HP_1181 PE=4 SV=1	1	3	3	3	1	2	2	3	1	1	1	1	1	1	1	1	1	2	2	3	1	1	1	1	1	1	1	1	1	2	2	3	1	1	1	1	1	1	1	1	14.4	14.4
536	O25794	O25794	HP_1182	3	3	3	tr|O25794|O25794_HELPY ATP_bind_3 domain-containing protein OS=Helicobacter pylori (strain ATCC 700392 / 26695) OX=85962 GN=HP_1182 PE=4 SV=1	1	3	3	3	0	1	0	3	0	0	0	0	0	0	0	0	0	1	0	3	0	0	0	0	0	0	0	0	0	1	0	3	0	0	0	0	0	0	0	0	14.6	14.6
537	O25798	O25798	HP_1186	10	10	10	tr|O25798|O25798_HELPY Carbonic anhydrase OS=Helicobacter pylori (strain ATCC 700392 / 26695) OX=85962 GN=HP_1186 PE=4 SV=1	1	10	10	10	6	9	8	5	8	2	4	7	6	4	7	6	6	9	8	5	8	2	4	7	6	4	7	6	6	9	8	5	8	2	4	7	6	4	7	6	55.9	55.9
711	P55972	P55972	infB	10	10	10	sp|P55972|IF2_HELPY Translation initiation factor IF-2 OS=Helicobacter pylori (strain ATCC 700392 / 26695) OX=85962 GN=infB PE=3 SV=1	1	10	10	10	2	6	4	7	4	3	0	2	1	1	2	2	2	6	4	7	4	3	0	2	1	1	2	2	2	6	4	7	4	3	0	2	1	1	2	2	15.5	15.5
539	O25804	O25804	HP_1193	11	11	11	tr|O25804|O25804_HELPY Aldo-keto reductase, putative OS=Helicobacter pylori (strain ATCC 700392 / 26695) OX=85962 GN=HP_1193 PE=4 SV=1	1	11	11	11	2	6	3	4	1	4	1	1	1	0	2	2	2	6	3	4	1	4	1	1	1	0	2	2	2	6	3	4	1	4	1	1	1	0	2	2	40.4	40.4
640	O26004	O26004	ilvE	9	9	9	sp|O26004|ILVE_HELPY Branched-chain-amino-acid aminotransferase OS=Helicobacter pylori (strain ATCC 700392 / 26695) OX=85962 GN=ilvE PE=3 SV=1	1	9	9	9	3	7	7	7	6	6	0	1	1	1	4	3	3	7	7	7	6	6	0	1	1	1	4	3	3	7	7	7	6	6	0	1	1	1	4	3	33.8	33.8
541	O25808	O25808	HP_1207	3	3	3	tr|O25808|O25808_HELPY Uncharacterized protein OS=Helicobacter pylori (strain ATCC 700392 / 26695) OX=85962 GN=HP_1207 PE=4 SV=1	1	3	3	3	0	2	0	1	0	0	0	0	0	0	0	1	0	2	0	1	0	0	0	0	0	0	0	1	0	2	0	1	0	0	0	0	0	0	0	1	12.2	12.2
542	O25812	O25812	pnp	16	16	16	sp|O25812|PNP_HELPY Polyribonucleotide nucleotidyltransferase OS=Helicobacter pylori (strain ATCC 700392 / 26695) OX=85962 GN=pnp PE=3 SV=1	1	16	16	16	7	12	6	8	3	1	1	4	1	0	1	3	7	12	6	8	3	1	1	4	1	0	1	3	7	12	6	8	3	1	1	4	1	0	1	3	33.6	33.6
543	O25814	O25814	HP_1215	1	1	1	tr|O25814|O25814_HELPY Uncharacterized protein OS=Helicobacter pylori (strain ATCC 700392 / 26695) OX=85962 GN=HP_1215 PE=4 SV=1	1	1	1	1	1	0	0	0	1	0	0	1	0	1	0	1	1	0	0	0	1	0	0	1	0	1	0	1	1	0	0	0	1	0	0	1	0	1	0	1	12.5	12.5
544	O25817	O25817	purD	7	7	7	sp|O25817|PUR2_HELPY Phosphoribosylamine--glycine ligase OS=Helicobacter pylori (strain ATCC 700392 / 26695) OX=85962 GN=purD PE=3 SV=1	1	7	7	7	0	3	3	4	1	1	0	1	0	0	0	1	0	3	3	4	1	1	0	1	0	0	0	1	0	3	3	4	1	1	0	1	0	0	0	1	19.6	19.6
545	O25819	O25819	HP_1220	3	3	3	tr|O25819|O25819_HELPY ABC transporter, ATP-binding protein (YhcG) OS=Helicobacter pylori (strain ATCC 700392 / 26695) OX=85962 GN=HP_1220 PE=4 SV=1	1	3	3	3	2	2	1	1	0	0	0	0	0	0	0	0	2	2	1	1	0	0	0	0	0	0	0	0	2	2	1	1	0	0	0	0	0	0	0	0	16.7	16.7
546	O25820	O25820	HP_1222	15	15	15	tr|O25820|O25820_HELPY D-lactate dehydrogenase (Dld) OS=Helicobacter pylori (strain ATCC 700392 / 26695) OX=85962 GN=HP_1222 PE=4 SV=1	1	15	15	15	2	11	1	8	4	2	1	3	2	1	5	6	2	11	1	8	4	2	1	3	2	1	5	6	2	11	1	8	4	2	1	3	2	1	5	6	21.9	21.9
547	O25821	O25821	HP_1223	3	3	3	tr|O25821|O25821_HELPY Rhodanese domain-containing protein OS=Helicobacter pylori (strain ATCC 700392 / 26695) OX=85962 GN=HP_1223 PE=1 SV=1	1	3	3	3	3	3	1	2	1	0	1	2	1	2	1	2	3	3	1	2	1	0	1	2	1	2	1	2	3	3	1	2	1	0	1	2	1	2	1	2	48.2	48.2
548	O25825	O25825	HP_1227	2	2	2	sp|O25825|CY553_HELPY Cytochrome c-553 OS=Helicobacter pylori (strain ATCC 700392 / 26695) OX=85962 GN=HP_1227 PE=1 SV=1	1	2	2	2	1	2	2	2	0	0	1	0	0	1	0	0	1	2	2	2	0	0	1	0	0	1	0	0	1	2	2	2	0	0	1	0	0	1	0	0	18.8	18.8
549	O25827	O25827	lysC	8	8	8	sp|O25827|AK_HELPY Aspartokinase OS=Helicobacter pylori (strain ATCC 700392 / 26695) OX=85962 GN=lysC PE=3 SV=1	1	8	8	8	0	5	3	1	1	0	0	1	2	4	2	2	0	5	3	1	1	0	0	1	2	4	2	2	0	5	3	1	1	0	0	1	2	4	2	2	27.9	27.9
550	O25828	O25828	HP_1230	1	1	1	tr|O25828|O25828_HELPY Uncharacterized protein OS=Helicobacter pylori (strain ATCC 700392 / 26695) OX=85962 GN=HP_1230 PE=1 SV=1	1	1	1	1	0	1	0	0	0	0	0	0	0	0	0	0	0	1	0	0	0	0	0	0	0	0	0	0	0	1	0	0	0	0	0	0	0	0	0	0	7.2	7.2
551	O25830	O25830	folP	2	2	2	sp|O25830|DHPRS_HELPY Bifunctional dihydropteroate synthase/dihydropteroate reductase OS=Helicobacter pylori (strain ATCC 700392 / 26695) OX=85962 GN=folP PE=1 SV=1	1	2	2	2	0	2	0	1	0	0	0	0	0	0	0	1	0	2	0	1	0	0	0	0	0	0	0	1	0	2	0	1	0	0	0	0	0	0	0	1	6.3	6.3
552	O25834	O25834	HP_1236	2	2	2	tr|O25834|O25834_HELPY Uncharacterized protein OS=Helicobacter pylori (strain ATCC 700392 / 26695) OX=85962 GN=HP_1236 PE=4 SV=1	1	2	2	2	1	1	0	2	0	0	0	0	0	0	0	0	1	1	0	2	0	0	0	0	0	0	0	0	1	1	0	2	0	0	0	0	0	0	0	0	12.6	12.6
553	O25836	O25836	amiF	4	4	4	sp|O25836|AMIF_HELPY Formamidase OS=Helicobacter pylori (strain ATCC 700392 / 26695) OX=85962 GN=amiF PE=1 SV=1	1	4	4	4	0	2	2	1	0	0	0	0	0	0	0	0	0	2	2	1	0	0	0	0	0	0	0	0	0	2	2	1	0	0	0	0	0	0	0	0	14.4	14.4
76	O24924	O24924	thrC	10	10	10	sp|O24924|THRC_HELPY Threonine synthase OS=Helicobacter pylori (strain ATCC 700392 / 26695) OX=85962 GN=thrC PE=3 SV=1	1	10	10	10	4	6	7	7	5	4	1	6	3	1	5	4	4	6	7	7	5	4	1	6	3	1	5	4	4	6	7	7	5	4	1	6	3	1	5	4	26.3	26.3
555	O25840	O25840	HP_1243	19	8	8	tr|O25840|O25840_HELPY Outer membrane protein (Omp28) OS=Helicobacter pylori (strain ATCC 700392 / 26695) OX=85962 GN=HP_1243 PE=4 SV=1	1	19	8	8	12	16	14	14	13	9	11	13	12	11	15	13	5	6	5	5	5	4	5	6	6	4	6	5	5	6	5	5	5	4	5	6	6	4	6	5	39.8	17.5
556	O25841	O25841	ssb	5	5	5	sp|O25841|SSB_HELPY Single-stranded DNA-binding protein OS=Helicobacter pylori (strain ATCC 700392 / 26695) OX=85962 GN=ssb PE=1 SV=1	1	5	5	5	3	4	4	4	2	2	0	1	0	1	2	1	3	4	4	4	2	2	0	1	0	1	2	1	3	4	4	4	2	2	0	1	0	1	2	1	32.4	32.4
557	O25844	O25844	HP_1251	2	2	2	tr|O25844|O25844_HELPY Oligopeptide ABC transporter, permease protein (OppB) OS=Helicobacter pylori (strain ATCC 700392 / 26695) OX=85962 GN=HP_1251 PE=3 SV=1	1	2	2	2	0	0	0	0	1	0	0	0	0	0	1	2	0	0	0	0	1	0	0	0	0	0	1	2	0	0	0	0	1	0	0	0	0	0	1	2	4.3	4.3
558	O25845	O25845	HP_1252	12	12	12	tr|O25845|O25845_HELPY Oligopeptide ABC transporter, periplasmic oligopeptide-binding protein (OppA) OS=Helicobacter pylori (strain ATCC 700392 / 26695) OX=85962 GN=HP_1252 PE=4 SV=1	1	12	12	12	4	8	8	3	2	5	1	4	3	1	6	6	4	8	8	3	2	5	1	4	3	1	6	6	4	8	8	3	2	5	1	4	3	1	6	6	19.5	19.5
559	O25847	O25847	secG	1	1	1	sp|O25847|SECG_HELPY Protein-export membrane protein SecG OS=Helicobacter pylori (strain ATCC 700392 / 26695) OX=85962 GN=secG PE=3 SV=2	1	1	1	1	1	1	1	1	0	1	1	1	1	1	1	1	1	1	1	1	0	1	1	1	1	1	1	1	1	1	1	1	0	1	1	1	1	1	1	1	10.1	10.1
560	O25850	O25850	HP_1260	1	1	1	tr|O25850|O25850_HELPY NADH-quinone oxidoreductase subunit OS=Helicobacter pylori (strain ATCC 700392 / 26695) OX=85962 GN=HP_1260 PE=3 SV=1	1	1	1	1	1	1	1	1	1	1	1	1	1	1	1	1	1	1	1	1	1	1	1	1	1	1	1	1	1	1	1	1	1	1	1	1	1	1	1	1	9	9
540	O25806	O25806	rpoBC	117	117	117	sp|O25806|RPOBC_HELPY Bifunctional DNA-directed RNA polymerase subunit beta-beta OS=Helicobacter pylori (strain ATCC 700392 / 26695) OX=85962 GN=rpoBC PE=1 SV=1	1	117	117	117	49	81	68	87	65	55	37	63	37	54	72	73	49	81	68	87	65	55	37	63	37	54	72	73	49	81	68	87	65	55	37	63	37	54	72	73	51.4	51.4
562	O25852	O25852	HP_1262	12	12	12	tr|O25852|O25852_HELPY NADH-quinone oxidoreductase OS=Helicobacter pylori (strain ATCC 700392 / 26695) OX=85962 GN=HP_1262 PE=1 SV=1	1	12	12	12	5	5	6	7	6	1	3	4	2	2	9	7	5	5	6	7	6	1	3	4	2	2	9	7	5	5	6	7	6	1	3	4	2	2	9	7	47.7	47.7
563	O25853	O25853	nuoD	8	8	8	sp|O25853|NUOD_HELPY NADH-quinone oxidoreductase subunit D OS=Helicobacter pylori (strain ATCC 700392 / 26695) OX=85962 GN=nuoD PE=3 SV=1	1	8	8	8	4	6	4	6	6	5	2	3	3	3	3	5	4	6	4	6	6	5	2	3	3	3	3	5	4	6	4	6	6	5	2	3	3	3	3	5	23	23
471	O25686	O25686	acsA	27	27	27	sp|O25686|ACSA_HELPY Acetyl-coenzyme A synthetase OS=Helicobacter pylori (strain ATCC 700392 / 26695) OX=85962 GN=acsA PE=3 SV=1	1	27	27	27	15	17	14	18	14	12	9	11	7	10	11	13	15	17	14	18	14	12	9	11	7	10	11	13	15	17	14	18	14	12	9	11	7	10	11	13	51.5	51.5
565	O25855	O25855	HP_1265	3	3	3	tr|O25855|O25855_HELPY Uncharacterized protein OS=Helicobacter pylori (strain ATCC 700392 / 26695) OX=85962 GN=HP_1265 PE=4 SV=1	1	3	3	3	1	1	1	2	2	0	0	0	0	0	1	0	1	1	1	2	2	0	0	0	0	0	1	0	1	1	1	2	2	0	0	0	0	0	1	0	12.8	12.8
810	P56116	P56116	htpG	31	31	31	sp|P56116|HTPG_HELPY Chaperone protein HtpG OS=Helicobacter pylori (strain ATCC 700392 / 26695) OX=85962 GN=htpG PE=3 SV=1	1	31	31	31	9	19	12	21	15	13	6	13	9	9	13	14	9	19	12	21	15	13	6	13	9	9	13	14	9	19	12	21	15	13	6	13	9	9	13	14	52.3	52.3
567	O25857	O25857	nuoH	3	3	3	sp|O25857|NUOH_HELPY NADH-quinone oxidoreductase subunit H OS=Helicobacter pylori (strain ATCC 700392 / 26695) OX=85962 GN=nuoH PE=3 SV=1	1	3	3	3	1	3	3	2	1	2	1	1	0	0	1	1	1	3	3	2	1	2	1	1	0	0	1	1	1	3	3	2	1	2	1	1	0	0	1	1	12.5	12.5
568	O25858	O25858	nuoI	7	7	7	sp|O25858|NUOI_HELPY NADH-quinone oxidoreductase subunit I OS=Helicobacter pylori (strain ATCC 700392 / 26695) OX=85962 GN=nuoI PE=3 SV=1	1	7	7	7	3	4	3	3	3	2	1	3	3	2	3	2	3	4	3	3	3	2	1	3	3	2	3	2	3	4	3	3	3	2	1	3	3	2	3	2	35.9	35.9
569	O25861	O25861	HP_1271	5	5	5	tr|O25861|O25861_HELPY NADH-ubiquinone oxidoreductase, NQO12 subunit (NQO12) OS=Helicobacter pylori (strain ATCC 700392 / 26695) OX=85962 GN=HP_1271 PE=3 SV=1	1	5	5	5	1	3	2	1	3	1	0	2	1	0	2	1	1	3	2	1	3	1	0	2	1	0	2	1	1	3	2	1	3	1	0	2	1	0	2	1	10.9	10.9
570	O25862	O25862	HP_1272	5	5	5	tr|O25862|O25862_HELPY NADH-ubiquinone oxidoreductase, NQO13 subunit (NQO13) OS=Helicobacter pylori (strain ATCC 700392 / 26695) OX=85962 GN=HP_1272 PE=3 SV=1	1	5	5	5	2	5	4	4	3	3	0	2	1	2	3	4	2	5	4	4	3	3	0	2	1	2	3	4	2	5	4	4	3	3	0	2	1	2	3	4	10	10
571	O25863	O25863	nuoN	4	4	4	tr|O25863|O25863_HELPY NADH-quinone oxidoreductase subunit N OS=Helicobacter pylori (strain ATCC 700392 / 26695) OX=85962 GN=nuoN PE=3 SV=1	1	4	4	4	0	1	0	0	1	1	2	0	1	1	1	0	0	1	0	0	1	1	2	0	1	1	1	0	0	1	0	0	1	1	2	0	1	1	1	0	6.7	6.7
204	O25158	O25158	HP_0397	19	19	19	tr|O25158|O25158_HELPY D-3-phosphoglycerate dehydrogenase OS=Helicobacter pylori (strain ATCC 700392 / 26695) OX=85962 GN=HP_0397 PE=3 SV=1	1	19	19	19	9	9	10	10	9	7	2	9	2	5	9	6	9	9	10	10	9	7	2	9	2	5	9	6	9	9	10	10	9	7	2	9	2	5	9	6	48.5	48.5
573	O25867	O25867	trpC	4	4	4	sp|O25867|TRPC_HELPY Tryptophan biosynthesis protein TrpCF OS=Helicobacter pylori (strain ATCC 700392 / 26695) OX=85962 GN=trpC PE=3 SV=1	1	4	4	4	1	2	1	1	0	1	0	0	0	0	0	0	1	2	1	1	0	1	0	0	0	0	0	0	1	2	1	1	0	1	0	0	0	0	0	0	11.3	11.3
574	O25869	O25869	trpE	2	2	2	sp|O25869|TRPE_HELPY Anthranilate synthase component 1 OS=Helicobacter pylori (strain ATCC 700392 / 26695) OX=85962 GN=trpE PE=3 SV=1	1	2	2	2	1	0	0	1	0	0	0	0	0	0	0	0	1	0	0	1	0	0	0	0	0	0	0	0	1	0	0	1	0	0	0	0	0	0	0	0	5.2	5.2
575	O25870	O25870	HP_1283	5	5	5	tr|O25870|O25870_HELPY Uncharacterized protein OS=Helicobacter pylori (strain ATCC 700392 / 26695) OX=85962 GN=HP_1283 PE=4 SV=1	1	5	5	5	2	4	2	4	1	1	0	2	0	0	3	3	2	4	2	4	1	1	0	2	0	0	3	3	2	4	2	4	1	1	0	2	0	0	3	3	12	12
576	O25872	O25872	HP_1285	10	10	10	tr|O25872|O25872_HELPY Conserved hypothetical secreted protein OS=Helicobacter pylori (strain ATCC 700392 / 26695) OX=85962 GN=HP_1285 PE=4 SV=1	1	10	10	10	6	7	7	6	4	5	3	3	1	4	6	5	6	7	7	6	4	5	3	3	1	4	6	5	6	7	7	6	4	5	3	3	1	4	6	5	58.7	58.7
577	O25873	O25873	HP_1286	16	16	16	tr|O25873|O25873_HELPY Conserved hypothetical secreted protein OS=Helicobacter pylori (strain ATCC 700392 / 26695) OX=85962 GN=HP_1286 PE=4 SV=1	1	16	16	16	11	12	10	10	11	11	9	10	10	10	10	10	11	12	10	10	11	11	9	10	10	10	10	10	11	12	10	10	11	11	9	10	10	10	10	10	66.5	66.5
578	O25874	O25874	HP_1287	3	3	3	tr|O25874|O25874_HELPY Aminopyrimidine aminohydrolase OS=Helicobacter pylori (strain ATCC 700392 / 26695) OX=85962 GN=HP_1287 PE=3 SV=1	1	3	3	3	3	3	3	1	2	1	1	1	1	2	3	3	3	3	3	1	2	1	1	1	1	2	3	3	3	3	3	1	2	1	1	1	1	2	3	3	19.4	19.4
579	O25876	O25876	HP_1289	1	1	1	tr|O25876|O25876_HELPY Uncharacterized protein OS=Helicobacter pylori (strain ATCC 700392 / 26695) OX=85962 GN=HP_1289 PE=4 SV=1	1	1	1	1	1	1	0	1	0	0	0	0	0	0	0	0	1	1	0	1	0	0	0	0	0	0	0	0	1	1	0	1	0	0	0	0	0	0	0	0	10.6	10.6
580	O25879	O25879	secY	5	5	5	sp|O25879|SECY_HELPY Protein translocase subunit SecY OS=Helicobacter pylori (strain ATCC 700392 / 26695) OX=85962 GN=secY PE=3 SV=1	1	5	5	5	1	4	1	1	2	0	0	3	1	1	2	1	1	4	1	1	2	0	0	3	1	1	2	1	1	4	1	1	2	0	0	3	1	1	2	1	11.4	11.4
581	O25883	O25883	fumC	17	17	17	sp|O25883|FUMC_HELPY Fumarate hydratase class II OS=Helicobacter pylori (strain ATCC 700392 / 26695) OX=85962 GN=fumC PE=3 SV=1	1	17	17	17	11	12	10	10	13	8	7	11	8	9	9	9	11	12	10	10	13	8	7	11	8	9	9	9	11	12	10	10	13	8	7	11	8	9	9	9	51.4	51.4
582	O25890	O25890	dnaJ	1	1	1	sp|O25890|DNAJ_HELPY Chaperone protein DnaJ OS=Helicobacter pylori (strain ATCC 700392 / 26695) OX=85962 GN=dnaJ PE=3 SV=1	1	1	1	1	0	0	0	0	1	0	0	1	0	0	0	0	0	0	0	0	1	0	0	1	0	0	0	0	0	0	0	0	1	0	0	1	0	0	0	0	3.5	3.5
583	O25892	O25892	HP_1334	2	2	2	tr|O25892|O25892_HELPY NYN domain-containing protein OS=Helicobacter pylori (strain ATCC 700392 / 26695) OX=85962 GN=HP_1334 PE=4 SV=1	1	2	2	2	0	0	0	0	1	1	1	1	0	0	1	1	0	0	0	0	1	1	1	1	0	0	1	1	0	0	0	0	1	1	1	1	0	0	1	1	13.8	13.8
818	P56127	P56127	metG	24	24	24	sp|P56127|SYM_HELPY Methionine--tRNA ligase OS=Helicobacter pylori (strain ATCC 700392 / 26695) OX=85962 GN=metG PE=3 SV=1	1	24	24	24	9	14	9	18	13	11	9	13	5	7	11	11	9	14	9	18	13	11	9	13	5	7	11	11	9	14	9	18	13	11	9	13	5	7	11	11	42.6	42.6
585	O25896	O25896	HP_1338	2	2	2	sp|O25896|NIKR_HELPY Putative nickel-responsive regulator OS=Helicobacter pylori (strain ATCC 700392 / 26695) OX=85962 GN=HP_1338 PE=1 SV=1	1	2	2	2	1	1	2	1	1	1	0	0	0	0	1	2	1	1	2	1	1	1	0	0	0	0	1	2	1	1	2	1	1	1	0	0	0	0	1	2	16.9	16.9
586	O25897	O25897	exbB	1	1	1	sp|O25897|EXBB_HELPY Biopolymer transport protein ExbB OS=Helicobacter pylori (strain ATCC 700392 / 26695) OX=85962 GN=exbB PE=3 SV=2	1	1	1	1	1	1	1	1	1	1	1	1	1	0	0	1	1	1	1	1	1	1	1	1	1	0	0	1	1	1	1	1	1	1	1	1	1	0	0	1	9.7	9.7
587	O25898	O25898	exbD	4	4	4	sp|O25898|EXBD_HELPY Biopolymer transport protein ExbD OS=Helicobacter pylori (strain ATCC 700392 / 26695) OX=85962 GN=exbD PE=3 SV=1	1	4	4	4	2	4	2	2	2	1	1	1	0	1	2	1	2	4	2	2	2	1	1	1	0	1	2	1	2	4	2	2	2	1	1	1	0	1	2	1	48.1	48.1
588	O25899	O25899	tonB	5	5	5	sp|O25899|TONB_HELPY Protein TonB OS=Helicobacter pylori (strain ATCC 700392 / 26695) OX=85962 GN=tonB PE=1 SV=1	1	5	5	5	4	5	5	5	4	2	2	4	4	3	4	5	4	5	5	5	4	2	2	4	4	3	4	5	4	5	5	5	4	2	2	4	4	3	4	5	28.1	28.1
589	O25901	O25901	corA	8	8	8	sp|O25901|CORA_HELPY Magnesium transport protein CorA OS=Helicobacter pylori (strain ATCC 700392 / 26695) OX=85962 GN=corA PE=3 SV=1	1	8	8	8	4	5	3	3	3	5	2	4	2	3	3	2	4	5	3	3	3	5	2	4	2	3	3	2	4	5	3	3	3	5	2	4	2	3	3	2	22.3	22.3
590	O25902	O25902	HP_1346	7	7	7	tr|O25902|O25902_HELPY Glyceraldehyde-3-phosphate dehydrogenase (Gap) OS=Helicobacter pylori (strain ATCC 700392 / 26695) OX=85962 GN=HP_1346 PE=3 SV=1	1	7	7	7	1	2	1	3	1	1	0	1	0	0	1	3	1	2	1	3	1	1	0	1	0	0	1	3	1	2	1	3	1	1	0	1	0	0	1	3	30	30
591	O25903	O25903	plsC	3	3	3	sp|O25903|PLSC_HELPY 1-acyl-sn-glycerol-3-phosphate acyltransferase OS=Helicobacter pylori (strain ATCC 700392 / 26695) OX=85962 GN=plsC PE=3 SV=1	1	3	3	3	0	1	1	1	1	0	0	1	1	1	2	2	0	1	1	1	1	0	0	1	1	1	2	2	0	1	1	1	1	0	0	1	1	1	2	2	20	20
592	O25904	O25904	HP_1349	9	9	9	tr|O25904|O25904_HELPY Uncharacterized protein OS=Helicobacter pylori (strain ATCC 700392 / 26695) OX=85962 GN=HP_1349 PE=4 SV=1	1	9	9	9	6	6	6	5	4	3	2	7	3	4	5	7	6	6	6	5	4	3	2	7	3	4	5	7	6	6	6	5	4	3	2	7	3	4	5	7	30.2	30.2
593	O25905	O25905	HP_1350	28	28	28	tr|O25905|O25905_HELPY Protease OS=Helicobacter pylori (strain ATCC 700392 / 26695) OX=85962 GN=HP_1350 PE=3 SV=1	1	28	28	28	15	23	16	15	12	14	8	11	11	13	16	15	15	23	16	15	12	14	8	11	11	13	16	15	15	23	16	15	12	14	8	11	11	13	16	15	59.9	59.9
594	O25906	O25906	HP_1351	5	5	5	tr|O25906|O25906_HELPY Uncharacterized protein OS=Helicobacter pylori (strain ATCC 700392 / 26695) OX=85962 GN=HP_1351 PE=4 SV=1	1	5	5	5	3	3	2	3	2	2	0	2	0	1	1	1	3	3	2	3	2	2	0	2	0	1	1	1	3	3	2	3	2	2	0	2	0	1	1	1	19.3	19.3
595	O25909	O25909	nadC	3	3	3	sp|O25909|NADC_HELPY Probable nicotinate-nucleotide pyrophosphorylase [carboxylating] OS=Helicobacter pylori (strain ATCC 700392 / 26695) OX=85962 GN=nadC PE=1 SV=1	1	3	3	3	1	2	0	2	1	0	0	1	0	0	2	2	1	2	0	2	1	0	0	1	0	0	2	2	1	2	0	2	1	0	0	1	0	0	2	2	11	11
596	O25910	O25910	nadA	1	1	1	sp|O25910|NADA_HELPY Quinolinate synthase A OS=Helicobacter pylori (strain ATCC 700392 / 26695) OX=85962 GN=nadA PE=3 SV=1	1	1	1	1	0	0	0	0	0	0	0	1	0	0	0	0	0	0	0	0	0	0	0	1	0	0	0	0	0	0	0	0	0	0	0	1	0	0	0	0	2.4	2.4
597	O25911	O25911	psd	9	9	9	sp|O25911|PSD_HELPY Phosphatidylserine decarboxylase proenzyme OS=Helicobacter pylori (strain ATCC 700392 / 26695) OX=85962 GN=psd PE=3 SV=1	1	9	9	9	2	4	4	3	3	2	0	2	1	2	3	2	2	4	4	3	3	2	0	2	1	2	3	2	2	4	4	3	3	2	0	2	1	2	3	2	42.7	42.7
598	O25912	O25912	HP_1358	5	5	5	tr|O25912|O25912_HELPY Uncharacterized protein OS=Helicobacter pylori (strain ATCC 700392 / 26695) OX=85962 GN=HP_1358 PE=4 SV=1	1	5	5	5	0	3	1	4	2	0	0	1	0	0	3	3	0	3	1	4	2	0	0	1	0	0	3	3	0	3	1	4	2	0	0	1	0	0	3	3	37.5	37.5
599	O25913	O25913	HP_1359	5	5	5	tr|O25913|O25913_HELPY Uncharacterized protein OS=Helicobacter pylori (strain ATCC 700392 / 26695) OX=85962 GN=HP_1359 PE=4 SV=1	1	5	5	5	1	3	1	1	1	1	0	1	1	1	3	3	1	3	1	1	1	1	0	1	1	1	3	3	1	3	1	1	1	1	0	1	1	1	3	3	29.5	29.5
600	O25916	O25916	dnaB	1	1	1	sp|O25916|DNAB_HELPY Replicative DNA helicase OS=Helicobacter pylori (strain ATCC 700392 / 26695) OX=85962 GN=dnaB PE=1 SV=1	1	1	1	1	1	0	0	0	0	0	0	0	0	0	0	0	1	0	0	0	0	0	0	0	0	0	0	0	1	0	0	0	0	0	0	0	0	0	0	0	3.1	3.1
738	P56003	P56003	tuf	28	28	28	sp|P56003|EFTU_HELPY Elongation factor Tu OS=Helicobacter pylori (strain ATCC 700392 / 26695) OX=85962 GN=tuf PE=3 SV=1	1	28	28	28	22	25	23	24	22	19	15	21	18	18	24	22	22	25	23	24	22	19	15	21	18	18	24	22	22	25	23	24	22	19	15	21	18	18	24	22	79.4	79.4
602	O25925	O25925	mreB	4	4	4	tr|O25925|O25925_HELPY Cell shape-determining protein MreB OS=Helicobacter pylori (strain ATCC 700392 / 26695) OX=85962 GN=mreB PE=3 SV=1	1	4	4	4	0	1	1	4	0	1	0	0	0	0	0	0	0	1	1	4	0	1	0	0	0	0	0	0	0	1	1	4	0	1	0	0	0	0	0	0	13.5	13.5
566	O25856	O25856	HP_1266	31	31	31	tr|O25856|O25856_HELPY NADH-ubiquinone oxidoreductase, NQO3 subunit (NQO3) OS=Helicobacter pylori (strain ATCC 700392 / 26695) OX=85962 GN=HP_1266 PE=4 SV=1	1	31	31	31	15	19	15	19	13	15	9	15	7	12	16	17	15	19	15	19	13	15	9	15	7	12	16	17	15	19	15	19	13	15	9	15	7	12	16	17	49.4	49.4
719	P55982	P55982	nrdA	24	24	24	sp|P55982|RIR1_HELPY Ribonucleoside-diphosphate reductase subunit alpha OS=Helicobacter pylori (strain ATCC 700392 / 26695) OX=85962 GN=nrdA PE=3 SV=1	1	24	24	24	9	14	16	9	11	10	6	5	4	7	8	8	9	14	16	9	11	10	6	5	4	7	8	8	9	14	16	9	11	10	6	5	4	7	8	8	37.2	37.2
605	O25928	O25928	fabZ	8	8	8	sp|O25928|FABZ_HELPY 3-hydroxyacyl-[acyl-carrier-protein] dehydratase FabZ OS=Helicobacter pylori (strain ATCC 700392 / 26695) OX=85962 GN=fabZ PE=1 SV=1	1	8	8	8	4	6	3	5	3	5	2	2	2	3	3	3	4	6	3	5	3	5	2	2	2	3	3	3	4	6	3	5	3	5	2	2	2	3	3	3	42.1	42.1
606	O25929	O25929	fliW2	5	5	5	sp|O25929|FLIW2_HELPY Flagellar assembly factor FliW 2 OS=Helicobacter pylori (strain ATCC 700392 / 26695) OX=85962 GN=fliW2 PE=1 SV=2	1	5	5	5	4	4	3	2	1	3	1	3	1	2	3	3	4	4	3	2	1	3	1	3	1	2	3	3	4	4	3	2	1	3	1	3	1	2	3	3	45.7	45.7
607	O25930	O25930	bamD	3	3	3	sp|O25930|BAMD_HELPY Outer membrane protein assembly factor BamD OS=Helicobacter pylori (strain ATCC 700392 / 26695) OX=85962 GN=bamD PE=3 SV=1	1	3	3	3	1	2	2	2	0	3	1	1	1	1	1	1	1	2	2	2	0	3	1	1	1	1	1	1	1	2	2	2	0	3	1	1	1	1	1	1	17.3	17.3
608	O25931	O25931	HP_1380	3	3	3	tr|O25931|O25931_HELPY Prephenate dehydrogenase (TyrA) OS=Helicobacter pylori (strain ATCC 700392 / 26695) OX=85962 GN=HP_1380 PE=4 SV=1	1	3	3	3	0	2	0	1	0	0	0	0	0	0	0	0	0	2	0	1	0	0	0	0	0	0	0	0	0	2	0	1	0	0	0	0	0	0	0	0	16.2	16.2
609	O25936	O25936	fbp	14	14	14	sp|O25936|F16PA_HELPY Fructose-1,6-bisphosphatase class 1 OS=Helicobacter pylori (strain ATCC 700392 / 26695) OX=85962 GN=fbp PE=3 SV=1	1	14	14	14	5	11	9	9	5	3	1	5	1	1	2	5	5	11	9	9	5	3	1	5	1	1	2	5	5	11	9	9	5	3	1	5	1	1	2	5	53.8	53.8
908	Q09066	Q09066	ureG	8	8	8	sp|Q09066|UREG_HELPY Urease accessory protein UreG OS=Helicobacter pylori (strain ATCC 700392 / 26695) OX=85962 GN=ureG PE=1 SV=2	1	8	8	8	4	7	5	6	5	4	0	4	1	4	5	4	4	7	5	6	5	4	0	4	1	4	5	4	4	7	5	6	5	4	0	4	1	4	5	4	42.2	42.2
611	O25945	O25945	HP_1395	5	5	5	tr|O25945|O25945_HELPY Outer membrane protein (Omp30) OS=Helicobacter pylori (strain ATCC 700392 / 26695) OX=85962 GN=HP_1395 PE=4 SV=1	1	5	5	5	3	4	3	2	3	3	3	2	3	3	3	2	3	4	3	2	3	3	3	2	3	3	3	2	3	4	3	2	3	3	3	2	3	3	3	2	20.2	20.2
283	O25313	O25313	HP_0591	8	8	8	tr|O25313|O25313_HELPY Ferredoxin oxidoreductase, gamma subunit OS=Helicobacter pylori (strain ATCC 700392 / 26695) OX=85962 GN=HP_0591 PE=4 SV=1	1	8	8	8	3	4	3	4	5	4	2	3	0	1	4	4	3	4	3	4	5	4	2	3	0	1	4	4	3	4	3	4	5	4	2	3	0	1	4	4	44.6	44.6
613	O25949	O25949	HP_1399	15	15	15	tr|O25949|O25949_HELPY Arginase OS=Helicobacter pylori (strain ATCC 700392 / 26695) OX=85962 GN=HP_1399 PE=1 SV=1	1	15	15	15	9	11	11	8	8	7	5	7	3	4	8	8	9	11	11	8	8	7	5	7	3	4	8	8	9	11	11	8	8	7	5	7	3	4	8	8	47.5	47.5
614	O25950	O25950	HP_1400	16	16	16	tr|O25950|O25950_HELPY Iron(III) dicitrate transport protein (FecA) OS=Helicobacter pylori (strain ATCC 700392 / 26695) OX=85962 GN=HP_1400 PE=4 SV=1	1	16	16	16	6	9	6	6	2	3	1	5	6	3	10	10	6	9	6	6	2	3	1	5	6	3	10	10	6	9	6	6	2	3	1	5	6	3	10	10	25.9	25.9
615	O25960	O25960	rsfS	6	6	6	tr|O25960|O25960_HELPY Ribosomal silencing factor RsfS OS=Helicobacter pylori (strain ATCC 700392 / 26695) OX=85962 GN=rsfS PE=3 SV=1	1	6	6	6	3	4	3	4	5	2	3	2	4	3	3	2	3	4	3	4	5	2	3	2	4	3	3	2	3	4	3	4	5	2	3	2	4	3	3	2	54	54
616	O25962;P56121	O25962	HP_1416	2;1	2;1	2;1	tr|O25962|O25962_HELPY Lipopolysaccharide 1,2-glucosyltransferase (RfaJ) OS=Helicobacter pylori (strain ATCC 700392 / 26695) OX=85962 GN=HP_1416 PE=4 SV=1;sp|P56121|RNH2_HELPY Ribonuclease HII OS=Helicobacter pylori (strain ATCC 700392 / 26695) OX=85962 GN	2	2	2	2	0	2	1	1	0	0	0	0	0	0	1	1	0	2	1	1	0	0	0	0	0	0	1	1	0	2	1	1	0	0	0	0	0	0	1	1	6	6
617	O25965	O25965	HP_1421	4	4	4	tr|O25965|O25965_HELPY Conjugative transfer regulon protein (TrbB) OS=Helicobacter pylori (strain ATCC 700392 / 26695) OX=85962 GN=HP_1421 PE=3 SV=1	1	4	4	4	0	3	1	3	0	0	0	0	0	0	0	0	0	3	1	3	0	0	0	0	0	0	0	0	0	3	1	3	0	0	0	0	0	0	0	0	17.1	17.1
618	O25966	O25966	HP_1423	4	4	4	sp|O25966|Y1423_HELPY Uncharacterized protein HP_1423 OS=Helicobacter pylori (strain ATCC 700392 / 26695) OX=85962 GN=HP_1423 PE=1 SV=1	1	4	4	4	1	1	1	1	0	2	1	0	1	1	2	0	1	1	1	1	0	2	1	0	1	1	2	0	1	1	1	1	0	2	1	0	1	1	2	0	52.4	52.4
619	O25967	O25967	HP_1424	3	3	3	tr|O25967|O25967_HELPY Uncharacterized protein OS=Helicobacter pylori (strain ATCC 700392 / 26695) OX=85962 GN=HP_1424 PE=4 SV=1	1	3	3	3	3	2	2	2	0	0	0	0	0	0	0	0	3	2	2	2	0	0	0	0	0	0	0	0	3	2	2	2	0	0	0	0	0	0	0	0	20.4	20.4
620	O25971	O25971	HP_1429	9	9	9	sp|O25971|Y1429_HELPY Uncharacterized protein HP_1429 OS=Helicobacter pylori (strain ATCC 700392 / 26695) OX=85962 GN=HP_1429 PE=3 SV=1	1	9	9	9	4	6	5	3	3	1	0	2	1	3	2	1	4	6	5	3	3	1	0	2	1	3	2	1	4	6	5	3	3	1	0	2	1	3	2	1	41.9	41.9
621	O25972	O25972	rsmA	5	5	5	sp|O25972|RSMA_HELPY Ribosomal RNA small subunit methyltransferase A OS=Helicobacter pylori (strain ATCC 700392 / 26695) OX=85962 GN=rsmA PE=3 SV=1	1	5	5	5	1	1	0	2	1	1	0	0	1	1	1	2	1	1	0	2	1	1	0	0	1	1	1	2	1	1	0	2	1	1	0	0	1	1	1	2	23.2	23.2
622	O25975	O25975	purU	8	8	8	tr|O25975|O25975_HELPY Formyltetrahydrofolate deformylase OS=Helicobacter pylori (strain ATCC 700392 / 26695) OX=85962 GN=purU PE=3 SV=1	1	8	8	8	3	6	5	7	2	4	1	1	1	2	3	3	3	6	5	7	2	4	1	1	1	2	3	3	3	6	5	7	2	4	1	1	1	2	3	3	30.4	30.4
623	O25976	O25976	HP_1435	3	3	3	tr|O25976|O25976_HELPY Protease IV (PspA) OS=Helicobacter pylori (strain ATCC 700392 / 26695) OX=85962 GN=HP_1435 PE=3 SV=1	1	3	3	3	0	1	1	0	0	0	0	0	1	0	0	0	0	1	1	0	0	0	0	0	1	0	0	0	0	1	1	0	0	0	0	0	1	0	0	0	18.5	18.5
717	P55980	P55980	cagA	61	61	61	sp|P55980|CAGA_HELPY Cytotoxicity-associated immunodominant antigen OS=Helicobacter pylori (strain ATCC 700392 / 26695) OX=85962 GN=cagA PE=1 SV=1	1	61	61	61	38	53	45	49	44	39	26	35	32	38	44	41	38	53	45	49	44	39	26	35	32	38	44	41	38	53	45	49	44	39	26	35	32	38	44	41	57.6	57.6
625	O25983	O25983	csrA	2	2	2	sp|O25983|CSRA_HELPY Translational regulator CsrA OS=Helicobacter pylori (strain ATCC 700392 / 26695) OX=85962 GN=csrA PE=3 SV=1	1	2	2	2	1	2	1	1	0	0	0	0	0	0	0	1	1	2	1	1	0	0	0	0	0	0	0	1	1	2	1	1	0	0	0	0	0	0	0	1	36.8	36.8
626	O25986	O25986	HP_1445	6	6	6	sp|O25986|EXBL2_HELPY Putative biopolymer transport protein ExbB-like 2 OS=Helicobacter pylori (strain ATCC 700392 / 26695) OX=85962 GN=HP_1445 PE=3 SV=1	1	6	6	6	3	4	4	4	3	2	2	1	1	2	3	3	3	4	4	4	3	2	2	1	1	2	3	3	3	4	4	4	3	2	2	1	1	2	3	3	30	30
627	O25989	O25989	yidC	13	13	13	sp|O25989|YIDC_HELPY Membrane protein insertase YidC OS=Helicobacter pylori (strain ATCC 700392 / 26695) OX=85962 GN=yidC PE=3 SV=1	1	13	13	13	7	9	6	8	7	10	5	8	4	6	6	7	7	9	6	8	7	10	5	8	4	6	6	7	7	9	6	8	7	10	5	8	4	6	6	7	32.5	32.5
628	O25990	O25990	HP_1451	4	4	4	tr|O25990|O25990_HELPY Jag_N domain-containing protein OS=Helicobacter pylori (strain ATCC 700392 / 26695) OX=85962 GN=HP_1451 PE=1 SV=1	1	4	4	4	1	2	3	4	3	1	1	3	0	1	2	2	1	2	3	4	3	1	1	3	0	1	2	2	1	2	3	4	3	1	1	3	0	1	2	2	16.3	16.3
629	O25992	O25992	HP_1453	6	6	6	tr|O25992|O25992_HELPY Uncharacterized protein OS=Helicobacter pylori (strain ATCC 700392 / 26695) OX=85962 GN=HP_1453 PE=4 SV=1	1	6	6	6	0	3	3	3	4	1	0	2	1	1	3	3	0	3	3	3	4	1	0	2	1	1	3	3	0	3	3	3	4	1	0	2	1	1	3	3	11.9	11.9
630	O25993	O25993	HP_1454	9	9	9	tr|O25993|O25993_HELPY Uncharacterized protein OS=Helicobacter pylori (strain ATCC 700392 / 26695) OX=85962 GN=HP_1454 PE=4 SV=1	1	9	9	9	4	4	8	7	5	4	1	5	2	3	5	6	4	4	8	7	5	4	1	5	2	3	5	6	4	4	8	7	5	4	1	5	2	3	5	6	36.3	36.3
631	O25995	O25995	HP_1457	5	5	5	tr|O25995|O25995_HELPY Uncharacterized protein OS=Helicobacter pylori (strain ATCC 700392 / 26695) OX=85962 GN=HP_1457 PE=4 SV=1	1	5	5	5	3	4	2	1	1	1	2	1	1	0	2	1	3	4	2	1	1	1	2	1	1	0	2	1	3	4	2	1	1	1	2	1	1	0	2	1	32.4	32.4
632	O25996	O25996	HP_1458	7	7	7	tr|O25996|O25996_HELPY Thioredoxin OS=Helicobacter pylori (strain ATCC 700392 / 26695) OX=85962 GN=HP_1458 PE=4 SV=1	1	7	7	7	6	6	6	6	5	5	3	5	3	5	4	6	6	6	6	6	5	5	3	5	3	5	4	6	6	6	6	6	5	5	3	5	3	5	4	6	66.3	66.3
633	O25997	O25997	HP_1461	13	13	13	tr|O25997|O25997_HELPY Cytochrome c551 peroxidase OS=Helicobacter pylori (strain ATCC 700392 / 26695) OX=85962 GN=HP_1461 PE=4 SV=1	1	13	13	13	6	12	10	10	7	6	4	5	3	5	7	6	6	12	10	10	7	6	4	5	3	5	7	6	6	12	10	10	7	6	4	5	3	5	7	6	44.3	44.3
634	O25998	O25998	HP_1462	7	7	7	tr|O25998|O25998_HELPY Secreted protein involved in flagellar motility OS=Helicobacter pylori (strain ATCC 700392 / 26695) OX=85962 GN=HP_1462 PE=1 SV=1	1	7	7	7	3	5	5	5	2	3	1	1	1	1	3	2	3	5	5	5	2	3	1	1	1	1	3	2	3	5	5	5	2	3	1	1	1	1	3	2	53.5	53.5
635	O25999	O25999	HP_1463	11	11	11	tr|O25999|O25999_HELPY Uncharacterized protein OS=Helicobacter pylori (strain ATCC 700392 / 26695) OX=85962 GN=HP_1463 PE=4 SV=1	1	11	11	11	4	9	3	4	2	4	1	3	1	3	3	4	4	9	3	4	2	4	1	3	1	3	3	4	4	9	3	4	2	4	1	3	1	3	3	4	56.4	56.4
636	O26000	O26000	HP_1464	10	10	10	tr|O26000|O26000_HELPY Conserved hypothetical secreted protein OS=Helicobacter pylori (strain ATCC 700392 / 26695) OX=85962 GN=HP_1464 PE=4 SV=1	1	10	10	10	5	7	6	4	2	2	2	3	2	2	6	5	5	7	6	4	2	2	2	3	2	2	6	5	5	7	6	4	2	2	2	3	2	2	6	5	46.1	46.1
637	O26001	O26001	HP_1465	3	3	3	tr|O26001|O26001_HELPY ABC transporter, ATP-binding protein (HI1087) OS=Helicobacter pylori (strain ATCC 700392 / 26695) OX=85962 GN=HP_1465 PE=4 SV=1	1	3	3	3	1	2	0	2	0	0	0	0	0	0	0	0	1	2	0	2	0	0	0	0	0	0	0	0	1	2	0	2	0	0	0	0	0	0	0	0	18.8	18.8
638	O26002	O26002	HP_1466	3	3	3	tr|O26002|O26002_HELPY Conserved hypothetical integral membrane protein OS=Helicobacter pylori (strain ATCC 700392 / 26695) OX=85962 GN=HP_1466 PE=3 SV=1	1	3	3	3	0	2	1	1	0	0	0	0	0	0	0	0	0	2	1	1	0	0	0	0	0	0	0	0	0	2	1	1	0	0	0	0	0	0	0	0	8.2	8.2
639	O26003	O26003	HP_1467	2	2	2	tr|O26003|O26003_HELPY Uncharacterized protein OS=Helicobacter pylori (strain ATCC 700392 / 26695) OX=85962 GN=HP_1467 PE=4 SV=1	1	2	2	2	0	0	1	0	0	0	0	1	1	1	0	2	0	0	1	0	0	0	0	1	1	1	0	2	0	0	1	0	0	0	0	1	1	1	0	2	8.2	8.2
862	P56459	P56459	aspS	23	23	23	sp|P56459|SYDND_HELPY Aspartate--tRNA(Asp/Asn) ligase OS=Helicobacter pylori (strain ATCC 700392 / 26695) OX=85962 GN=aspS PE=1 SV=1	1	23	23	23	7	15	11	13	12	6	2	5	1	3	6	5	7	15	11	13	12	6	2	5	1	3	6	5	7	15	11	13	12	6	2	5	1	3	6	5	47.8	47.8
641	O26005	O26005	HP_1469	9	9	9	tr|O26005|O26005_HELPY Outer membrane protein (Omp31) OS=Helicobacter pylori (strain ATCC 700392 / 26695) OX=85962 GN=HP_1469 PE=4 SV=1	1	9	9	9	6	8	7	7	5	4	5	5	6	6	6	6	6	8	7	7	5	4	5	5	6	6	6	6	6	8	7	7	5	4	5	5	6	6	6	6	45.2	45.2
642	O26011	O26011	ubiX	7	7	7	sp|O26011|UBIX_HELPY Flavin prenyltransferase UbiX OS=Helicobacter pylori (strain ATCC 700392 / 26695) OX=85962 GN=ubiX PE=3 SV=1	1	7	7	7	3	4	4	2	2	1	0	2	0	0	1	2	3	4	4	2	2	1	0	2	0	0	1	2	3	4	4	2	2	1	0	2	0	0	1	2	48.1	48.1
643	O26012	O26012	HP_1477	2	2	2	tr|O26012|O26012_HELPY Flagella basal body P-ring formation protein FlgA OS=Helicobacter pylori (strain ATCC 700392 / 26695) OX=85962 GN=HP_1477 PE=3 SV=1	1	2	2	2	1	1	0	1	0	0	0	0	0	0	0	0	1	1	0	1	0	0	0	0	0	0	0	0	1	1	0	1	0	0	0	0	0	0	0	0	16.1	16.1
644	O26016	O26016	xseB	6	6	6	sp|O26016|EX7S_HELPY Exodeoxyribonuclease 7 small subunit OS=Helicobacter pylori (strain ATCC 700392 / 26695) OX=85962 GN=xseB PE=3 SV=1	1	6	6	6	2	3	4	4	2	1	1	3	1	1	2	4	2	3	4	4	2	1	1	3	1	1	2	4	2	3	4	4	2	1	1	3	1	1	2	4	61.6	61.6
645	O26018	O26018	HP_1484	2	2	2	sp|O26018|HEMJ_HELPY Protoporphyrinogen IX oxidase OS=Helicobacter pylori (strain ATCC 700392 / 26695) OX=85962 GN=HP_1484 PE=3 SV=1	1	2	2	2	1	2	1	1	1	1	1	1	1	1	1	1	1	2	1	1	1	1	1	1	1	1	1	1	1	2	1	1	1	1	1	1	1	1	1	1	14.9	14.9
646	O26020	O26020	HP_1486	2	2	2	tr|O26020|O26020_HELPY Conserved hypothetical integral membrane protein OS=Helicobacter pylori (strain ATCC 700392 / 26695) OX=85962 GN=HP_1486 PE=4 SV=1	1	2	2	2	0	1	0	1	0	0	0	0	1	0	0	1	0	1	0	1	0	0	0	0	1	0	0	1	0	1	0	1	0	0	0	0	1	0	0	1	7.4	7.4
647	O26021	O26021	HP_1487	1	1	1	tr|O26021|O26021_HELPY Conserved hypothetical integral membrane protein OS=Helicobacter pylori (strain ATCC 700392 / 26695) OX=85962 GN=HP_1487 PE=4 SV=1	1	1	1	1	0	0	1	0	0	0	0	0	0	0	0	0	0	0	1	0	0	0	0	0	0	0	0	0	0	0	1	0	0	0	0	0	0	0	0	0	2.7	2.7
648	O26022	O26022	HP_1489	14	14	14	tr|O26022|O26022_HELPY Lipase-like protein OS=Helicobacter pylori (strain ATCC 700392 / 26695) OX=85962 GN=HP_1489 PE=3 SV=1	1	14	14	14	4	7	9	7	6	5	2	9	5	3	4	7	4	7	9	7	6	5	2	9	5	3	4	7	4	7	9	7	6	5	2	9	5	3	4	7	31.2	31.2
649	O26023	O26023	HP_1490	2	2	2	tr|O26023|O26023_HELPY Uncharacterized protein OS=Helicobacter pylori (strain ATCC 700392 / 26695) OX=85962 GN=HP_1490 PE=3 SV=1	1	2	2	2	1	0	0	1	0	1	0	0	0	0	0	0	1	0	0	1	0	1	0	0	0	0	0	0	1	0	0	1	0	1	0	0	0	0	0	0	6.5	6.5
650	O26024	O26024	HP_1491	2	2	2	sp|O26024|Y1491_HELPY Putative phosphate permease HP_1491 OS=Helicobacter pylori (strain ATCC 700392 / 26695) OX=85962 GN=HP_1491 PE=3 SV=1	1	2	2	2	1	2	1	1	1	1	0	1	0	1	1	1	1	2	1	1	1	1	0	1	0	1	1	1	1	2	1	1	1	1	0	1	0	1	1	1	3.4	3.4
651	O26025	O26025	HP_1492	1	1	1	tr|O26025|O26025_HELPY Conserved hypothetical nifU-like protein OS=Helicobacter pylori (strain ATCC 700392 / 26695) OX=85962 GN=HP_1492 PE=4 SV=1	1	1	1	1	0	1	0	1	0	0	0	0	0	0	1	1	0	1	0	1	0	0	0	0	0	0	1	1	0	1	0	1	0	0	0	0	0	0	1	1	15.7	15.7
652	O26026	O26026	HP_1493	4	4	4	tr|O26026|O26026_HELPY TPR_REGION domain-containing protein OS=Helicobacter pylori (strain ATCC 700392 / 26695) OX=85962 GN=HP_1493 PE=3 SV=1	1	4	4	4	0	2	2	3	0	0	0	0	0	0	0	0	0	2	2	3	0	0	0	0	0	0	0	0	0	2	2	3	0	0	0	0	0	0	0	0	20.7	20.7
653	O26027	O26027	murE	10	10	10	sp|O26027|MURE_HELPY UDP-N-acetylmuramoyl-L-alanyl-D-glutamate--2,6-diaminopimelate ligase OS=Helicobacter pylori (strain ATCC 700392 / 26695) OX=85962 GN=murE PE=3 SV=1	1	10	10	10	7	6	5	7	5	4	0	2	1	1	1	3	7	6	5	7	5	4	0	2	1	1	1	3	7	6	5	7	5	4	0	2	1	1	1	3	34.7	34.7
654	O26031	O26031	HP_1501	13	13	13	tr|O26031|O26031_HELPY Outer membrane protein (Omp32) OS=Helicobacter pylori (strain ATCC 700392 / 26695) OX=85962 GN=HP_1501 PE=4 SV=1	1	13	13	13	7	9	10	6	5	5	7	5	6	4	6	6	7	9	10	6	5	5	7	5	6	4	6	6	7	9	10	6	5	5	7	5	6	4	6	6	42.5	42.5
655	O26033	O26033	HP_1503	4	4	4	tr|O26033|O26033_HELPY Cation-transporting ATPase, P-type (CopA) OS=Helicobacter pylori (strain ATCC 700392 / 26695) OX=85962 GN=HP_1503 PE=1 SV=1	1	4	4	4	1	0	1	0	1	0	0	1	0	0	2	0	1	0	1	0	1	0	0	1	0	0	2	0	1	0	1	0	1	0	0	1	0	0	2	0	5.6	5.6
656	O26036	O26036	gltS	2	2	2	tr|O26036|O26036_HELPY Sodium/glutamate symporter OS=Helicobacter pylori (strain ATCC 700392 / 26695) OX=85962 GN=gltS PE=3 SV=1	1	2	2	2	0	1	0	1	0	1	0	0	0	0	1	0	0	1	0	1	0	1	0	0	0	0	1	0	0	1	0	1	0	1	0	0	0	0	1	0	3.4	3.4
77	O24925	O24925	HP_0099	29	29	26	tr|O24925|O24925_HELPY Methyl-accepting chemotaxis protein (TlpA) OS=Helicobacter pylori (strain ATCC 700392 / 26695) OX=85962 GN=HP_0099 PE=4 SV=1	1	29	29	26	18	18	19	20	17	20	11	20	18	21	21	21	18	18	19	20	17	20	11	20	18	21	21	21	15	15	16	17	14	18	9	17	17	18	19	18	49.5	49.5
658	O26038	O26038	HP_1508	6	6	6	tr|O26038|O26038_HELPY Ferrodoxin-like protein OS=Helicobacter pylori (strain ATCC 700392 / 26695) OX=85962 GN=HP_1508 PE=4 SV=1	1	6	6	6	2	5	3	4	2	2	0	1	2	0	2	2	2	5	3	4	2	2	0	1	2	0	2	2	2	5	3	4	2	2	0	1	2	0	2	2	17.9	17.9
659	O26039	O26039	plsY	2	2	2	sp|O26039|PLSY_HELPY Glycerol-3-phosphate acyltransferase OS=Helicobacter pylori (strain ATCC 700392 / 26695) OX=85962 GN=plsY PE=3 SV=2	1	2	2	2	2	2	2	1	2	2	2	2	1	2	2	1	2	2	2	1	2	2	2	2	1	2	2	1	2	2	2	1	2	2	2	2	1	2	2	1	10	10
660	O26040	O26040	HP_1510	1	1	1	tr|O26040|O26040_HELPY FolB domain-containing protein OS=Helicobacter pylori (strain ATCC 700392 / 26695) OX=85962 GN=HP_1510 PE=4 SV=1	1	1	1	1	1	0	1	1	0	0	0	0	0	0	0	1	1	0	1	1	0	0	0	0	0	0	0	1	1	0	1	1	0	0	0	0	0	0	0	1	12	12
661	O26042	O26042	HP_1512	35	35	35	tr|O26042|O26042_HELPY Iron-regulated outer membrane protein (FrpB) OS=Helicobacter pylori (strain ATCC 700392 / 26695) OX=85962 GN=HP_1512 PE=3 SV=1	1	35	35	35	24	29	25	21	24	24	21	23	19	20	24	26	24	29	25	21	24	24	21	23	19	20	24	26	24	29	25	21	24	24	21	23	19	20	24	26	59.7	59.7
662	O26043	O26043	selA	9	9	9	sp|O26043|SELA_HELPY L-seryl-tRNA(Sec) selenium transferase OS=Helicobacter pylori (strain ATCC 700392 / 26695) OX=85962 GN=selA PE=3 SV=1	1	9	9	9	3	4	4	6	1	2	1	2	1	2	1	0	3	4	4	6	1	2	1	2	1	2	1	0	3	4	4	6	1	2	1	2	1	2	1	0	25.1	25.1
663	O26054	O26054	HP_1526	2	2	2	tr|O26054|O26054_HELPY Exodeoxyribonuclease III OS=Helicobacter pylori (strain ATCC 700392 / 26695) OX=85962 GN=HP_1526 PE=3 SV=1	1	2	2	2	1	1	1	1	0	0	0	0	0	0	0	0	1	1	1	1	0	0	0	0	0	0	0	0	1	1	1	1	0	0	0	0	0	0	0	0	10	10
664	O26055	O26055	HP_1527	20	20	20	tr|O26055|O26055_HELPY Uncharacterized protein OS=Helicobacter pylori (strain ATCC 700392 / 26695) OX=85962 GN=HP_1527 PE=4 SV=1	1	20	20	20	12	17	11	12	6	8	1	6	3	4	10	7	12	17	11	12	6	8	1	6	3	4	10	7	12	17	11	12	6	8	1	6	3	4	10	7	52	52
665	O26058	O26058	HP_1530	3	3	3	tr|O26058|O26058_HELPY Purine nucleoside phosphorylase (PunB) OS=Helicobacter pylori (strain ATCC 700392 / 26695) OX=85962 GN=HP_1530 PE=1 SV=1	1	3	3	3	2	2	2	2	1	1	0	0	0	0	1	0	2	2	2	2	1	1	0	0	0	0	1	0	2	2	2	2	1	1	0	0	0	0	1	0	27.2	27.2
666	O26060	O26060	glmS	12	12	12	sp|O26060|GLMS_HELPY Glutamine--fructose-6-phosphate aminotransferase [isomerizing] OS=Helicobacter pylori (strain ATCC 700392 / 26695) OX=85962 GN=glmS PE=3 SV=3	1	12	12	12	3	5	3	5	5	4	2	2	2	2	4	3	3	5	3	5	5	4	2	2	2	2	4	3	3	5	3	5	5	4	2	2	2	2	4	3	25.8	25.8
667	O26061	O26061	thyX	9	9	9	sp|O26061|THYX_HELPY Flavin-dependent thymidylate synthase OS=Helicobacter pylori (strain ATCC 700392 / 26695) OX=85962 GN=thyX PE=1 SV=2	1	9	9	9	4	5	5	5	5	2	0	2	1	3	3	3	4	5	5	5	5	2	0	2	1	3	3	3	4	5	5	5	5	2	0	2	1	3	3	3	47.6	47.6
743	P56008	P56008	rpsA	23	23	23	sp|P56008|RS1_HELPY 30S ribosomal protein S1 OS=Helicobacter pylori (strain ATCC 700392 / 26695) OX=85962 GN=rpsA PE=3 SV=1	1	23	23	23	12	20	15	17	13	13	7	9	9	9	13	11	12	20	15	17	13	13	7	9	9	9	13	11	12	20	15	17	13	13	7	9	9	9	13	11	47.3	47.3
669	O26065	O26065	HP_1540	6	6	6	tr|O26065|O26065_HELPY Ubiquinol cytochrome c oxidoreductase, Rieske 2Fe-2S subunit (FbcF) OS=Helicobacter pylori (strain ATCC 700392 / 26695) OX=85962 GN=HP_1540 PE=4 SV=1	1	6	6	6	3	6	4	4	4	1	1	3	1	1	3	2	3	6	4	4	4	1	1	3	1	1	3	2	3	6	4	4	4	1	1	3	1	1	3	2	47.9	47.9
670	O26067	O26067	HP_1542	7	7	7	tr|O26067|O26067_HELPY Uncharacterized protein OS=Helicobacter pylori (strain ATCC 700392 / 26695) OX=85962 GN=HP_1542 PE=1 SV=1	1	7	7	7	5	7	6	7	5	1	1	5	3	5	5	6	5	7	6	7	5	1	1	5	3	5	5	6	5	7	6	7	5	1	1	5	3	5	5	6	64	64
671	O26068	O26068	HP_1543	2	2	2	tr|O26068|O26068_HELPY ToxR-activated gene (TagE) OS=Helicobacter pylori (strain ATCC 700392 / 26695) OX=85962 GN=HP_1543 PE=1 SV=1	1	2	2	2	0	2	0	0	0	0	0	0	0	0	0	1	0	2	0	0	0	0	0	0	0	0	0	1	0	2	0	0	0	0	0	0	0	0	0	1	11.5	11.5
672	O26069	O26069	HP_1544	2	2	2	tr|O26069|O26069_HELPY ToxR-activated gene (TagE) OS=Helicobacter pylori (strain ATCC 700392 / 26695) OX=85962 GN=HP_1544 PE=1 SV=1	1	2	2	2	0	1	1	0	0	0	0	1	0	0	0	0	0	1	1	0	0	0	0	1	0	0	0	0	0	1	1	0	0	0	0	1	0	0	0	0	5.8	5.8
673	O26071	O26071	HP_1546	2	2	2	tr|O26071|O26071_HELPY Uncharacterized protein OS=Helicobacter pylori (strain ATCC 700392 / 26695) OX=85962 GN=HP_1546 PE=4 SV=1	1	2	2	2	1	1	1	1	0	0	0	0	0	0	0	0	1	1	1	1	0	0	0	0	0	0	0	0	1	1	1	1	0	0	0	0	0	0	0	0	14.7	14.7
674	O26073	O26073	secF	4	4	4	sp|O26073|SECF_HELPY Protein translocase subunit SecF OS=Helicobacter pylori (strain ATCC 700392 / 26695) OX=85962 GN=secF PE=3 SV=1	1	4	4	4	3	4	2	3	0	1	1	1	0	3	2	2	3	4	2	3	0	1	1	1	0	3	2	2	3	4	2	3	0	1	1	1	0	3	2	2	15.5	15.5
675	O26074	O26074	secD	19	19	19	sp|O26074|SECD_HELPY Protein translocase subunit SecD OS=Helicobacter pylori (strain ATCC 700392 / 26695) OX=85962 GN=secD PE=3 SV=2	1	19	19	19	11	12	12	13	10	7	9	13	8	9	11	10	11	12	12	13	10	7	9	13	8	9	11	10	11	12	12	13	10	7	9	13	8	9	11	10	44.2	44.2
676	O26075	O26075	yajC	6	6	6	sp|O26075|YAJC_HELPY Sec translocon accessory complex subunit YajC OS=Helicobacter pylori (strain ATCC 700392 / 26695) OX=85962 GN=yajC PE=3 SV=1	1	6	6	6	4	5	5	4	4	3	3	4	2	2	5	5	4	5	5	4	4	3	3	4	2	2	5	5	4	5	5	4	4	3	3	4	2	2	5	5	42.5	42.5
677	O26076	O26076	nhaA	7	7	7	sp|O26076|NHAA_HELPY Na(+)/H(+) antiporter NhaA OS=Helicobacter pylori (strain ATCC 700392 / 26695) OX=85962 GN=nhaA PE=3 SV=1	1	7	7	7	4	5	5	5	4	4	1	3	2	2	3	5	4	5	5	5	4	4	1	3	2	2	3	5	4	5	5	5	4	4	1	3	2	2	3	5	20.5	20.5
678	O26077	O26077	HP_1553	16	16	16	tr|O26077|O26077_HELPY DNA helicase OS=Helicobacter pylori (strain ATCC 700392 / 26695) OX=85962 GN=HP_1553 PE=4 SV=1	1	16	16	16	4	4	3	9	2	3	0	2	0	2	2	3	4	4	3	9	2	3	0	2	0	2	2	3	4	4	3	9	2	3	0	2	0	2	2	3	21.5	21.5
679	O26078	O26078	HP_1556	4	4	4	tr|O26078|O26078_HELPY Cell division protein (FtsI) OS=Helicobacter pylori (strain ATCC 700392 / 26695) OX=85962 GN=HP_1556 PE=4 SV=1	1	4	4	4	0	2	1	2	0	1	0	1	0	1	1	0	0	2	1	2	0	1	0	1	0	1	1	0	0	2	1	2	0	1	0	1	0	1	1	0	7.3	7.3
680	O26082	O26082	HP_1561	14	8	8	tr|O26082|O26082_HELPY Iron(III) ABC transporter, periplasmic iron-binding protein (CeuE) OS=Helicobacter pylori (strain ATCC 700392 / 26695) OX=85962 GN=HP_1561 PE=4 SV=1	1	14	8	8	10	11	12	10	11	10	6	11	7	8	10	9	6	7	8	8	6	5	3	7	4	3	6	5	6	7	8	8	6	5	3	7	4	3	6	5	34.9	17
681	O26083	O26083	HP_1562	17	17	11	tr|O26083|O26083_HELPY Iron(III) ABC transporter, periplasmic iron-binding protein (CeuE) OS=Helicobacter pylori (strain ATCC 700392 / 26695) OX=85962 GN=HP_1562 PE=4 SV=1	1	17	17	11	12	15	11	10	12	13	9	10	10	11	11	10	12	15	11	10	12	13	9	10	10	11	11	10	8	11	7	8	7	8	6	6	7	6	7	6	51.4	51.4
848	P56418	P56418	acnB	40	40	40	sp|P56418|ACNB_HELPY Aconitate hydratase B OS=Helicobacter pylori (strain ATCC 700392 / 26695) OX=85962 GN=acnB PE=3 SV=2	1	40	40	40	21	29	26	28	29	22	11	21	14	20	29	22	21	29	26	28	29	22	11	21	14	20	29	22	21	29	26	28	29	22	11	21	14	20	29	22	51.5	51.5
683	O26091	O26091	rlpA	5	5	5	sp|O26091|RLPA_HELPY Endolytic peptidoglycan transglycosylase RlpA OS=Helicobacter pylori (strain ATCC 700392 / 26695) OX=85962 GN=rlpA PE=3 SV=1	1	5	5	5	1	2	4	2	1	2	0	1	0	0	3	2	1	2	4	2	1	2	0	1	0	0	3	2	1	2	4	2	1	2	0	1	0	0	3	2	17.1	17.1
684	O26094	O26094	HP_1574	7	7	7	tr|O26094|O26094_HELPY Riboflavin synthase alpha subunit (RibC) OS=Helicobacter pylori (strain ATCC 700392 / 26695) OX=85962 GN=HP_1574 PE=4 SV=1	1	7	7	7	0	6	5	5	2	2	1	2	0	0	3	2	0	6	5	5	2	2	1	2	0	0	3	2	0	6	5	5	2	2	1	2	0	0	3	2	45.6	45.6
685	O26096	O26096	metN	13	13	13	sp|O26096|METN_HELPY Methionine import ATP-binding protein MetN OS=Helicobacter pylori (strain ATCC 700392 / 26695) OX=85962 GN=metN PE=3 SV=1	1	13	13	13	6	8	7	7	4	3	5	7	3	6	6	5	6	8	7	7	4	3	5	7	3	6	6	5	6	8	7	7	4	3	5	7	3	6	6	5	56.6	56.6
686	O26097	O26097	HP_1577	2	2	2	tr|O26097|O26097_HELPY ABC transporter, permease protein (YaeE) OS=Helicobacter pylori (strain ATCC 700392 / 26695) OX=85962 GN=HP_1577 PE=3 SV=1	1	2	2	2	0	0	0	0	0	0	1	0	0	0	1	2	0	0	0	0	0	0	1	0	0	0	1	2	0	0	0	0	0	0	1	0	0	0	1	2	13.5	13.5
687	O26102	O26102	pdxJ	13	13	13	sp|O26102|PDXJ_HELPY Pyridoxine 5-phosphate synthase OS=Helicobacter pylori (strain ATCC 700392 / 26695) OX=85962 GN=pdxJ PE=3 SV=1	1	13	13	13	9	10	9	9	8	6	5	10	6	9	10	11	9	10	9	9	8	6	5	10	6	9	10	11	9	10	9	9	8	6	5	10	6	9	10	11	46.6	46.6
688	O26107	O26107	HP_1588	17	17	17	sp|O26107|Y1588_HELPY UPF0174 protein HP_1588 OS=Helicobacter pylori (strain ATCC 700392 / 26695) OX=85962 GN=HP_1588 PE=3 SV=1	1	17	17	17	12	14	11	14	14	11	9	13	13	10	11	13	12	14	11	14	14	11	9	13	13	10	11	13	12	14	11	14	14	11	9	13	13	10	11	13	60.1	60.1
689	O34523	O34523	HP_0227	19	17	16	tr|O34523|O34523_HELPY Outer membrane protein (Omp29) OS=Helicobacter pylori (strain ATCC 700392 / 26695) OX=85962 GN=HP_0227 PE=4 SV=1	1	19	17	16	14	15	14	14	13	7	5	10	10	10	9	12	13	14	13	13	12	7	5	10	9	9	9	12	12	13	13	13	12	7	5	10	9	9	9	12	42	39.1
690	O87326	O87326	trl	2	2	2	sp|O87326|TRL_HELPY Protein trl OS=Helicobacter pylori (strain ATCC 700392 / 26695) OX=85962 GN=trl PE=4 SV=2	1	2	2	2	1	2	1	1	1	1	1	0	1	0	1	1	1	2	1	1	1	1	1	0	1	0	1	1	1	2	1	1	1	1	1	0	1	0	1	1	22.1	22.1
206	O25162	O25162	HP_0406	5	5	5	tr|O25162|O25162_HELPY DUF3972 domain-containing protein OS=Helicobacter pylori (strain ATCC 700392 / 26695) OX=85962 GN=HP_0406 PE=4 SV=1	1	5	5	5	4	4	4	4	4	4	2	5	4	3	5	5	4	4	4	4	4	4	2	5	4	3	5	5	4	4	4	4	4	4	2	5	4	3	5	5	29.6	29.6
692	P0A0R3	P0A0R3	groS	7	7	7	sp|P0A0R3|CH10_HELPY 10 kDa chaperonin OS=Helicobacter pylori (strain ATCC 700392 / 26695) OX=85962 GN=groS PE=1 SV=1	1	7	7	7	5	7	5	5	4	3	3	4	2	3	5	4	5	7	5	5	4	3	3	4	2	3	5	4	5	7	5	5	4	3	3	4	2	3	5	4	72	72
693	P0A0U4	P0A0U4	hypA	6	6	6	sp|P0A0U4|HYPA_HELPY Hydrogenase/urease maturation factor HypA OS=Helicobacter pylori (strain ATCC 700392 / 26695) OX=85962 GN=hypA PE=1 SV=1	1	6	6	6	3	3	5	4	1	2	0	0	0	0	0	0	3	3	5	4	1	2	0	0	0	0	0	0	3	3	5	4	1	2	0	0	0	0	0	0	54.7	54.7
694	P0A0V0	P0A0V0	lpp20	7	7	7	sp|P0A0V0|LPP20_HELPY LPP20 lipoprotein OS=Helicobacter pylori (strain ATCC 700392 / 26695) OX=85962 GN=lpp20 PE=1 SV=1	1	7	7	7	5	7	4	5	5	6	3	3	4	3	4	4	5	7	4	5	5	6	3	3	4	3	4	4	5	7	4	5	5	6	3	3	4	3	4	4	45.1	45.1
695	P0A0X4	P0A0X4	rpsL	3	3	3	sp|P0A0X4|RS12_HELPY 30S ribosomal protein S12 OS=Helicobacter pylori (strain ATCC 700392 / 26695) OX=85962 GN=rpsL PE=1 SV=1	1	3	3	3	2	2	3	3	2	2	0	3	2	3	2	3	2	2	3	3	2	2	0	3	2	3	2	3	2	2	3	3	2	2	0	3	2	3	2	3	30.4	30.4
696	P14916	P14916	ureA	23	23	23	sp|P14916|URE23_HELPY Urease subunit alpha OS=Helicobacter pylori (strain ATCC 700392 / 26695) OX=85962 GN=ureA PE=1 SV=2	1	23	23	23	18	20	19	21	19	15	16	15	14	17	17	18	18	20	19	21	19	15	16	15	14	17	17	18	18	20	19	21	19	15	16	15	14	17	17	18	79.8	79.8
697	P21762	P21762	ahpC	15	15	15	sp|P21762|AHPC_HELPY Alkyl hydroperoxide reductase C OS=Helicobacter pylori (strain ATCC 700392 / 26695) OX=85962 GN=ahpC PE=1 SV=3	1	15	15	15	14	14	15	13	11	12	14	12	10	11	12	13	14	14	15	13	11	12	14	12	10	11	12	13	14	14	15	13	11	12	14	12	10	11	12	13	82.8	82.8
698	P25177	P25177	glmM	3	3	3	sp|P25177|GLMM_HELPY Phosphoglucosamine mutase OS=Helicobacter pylori (strain ATCC 700392 / 26695) OX=85962 GN=glmM PE=1 SV=2	1	3	3	3	1	0	1	2	2	1	0	0	0	0	0	0	1	0	1	2	2	1	0	0	0	0	0	0	1	0	1	2	2	1	0	0	0	0	0	0	8.5	8.5
699	P41259	P41259	cysS	3	3	3	sp|P41259|SYC_HELPY Cysteine--tRNA ligase OS=Helicobacter pylori (strain ATCC 700392 / 26695) OX=85962 GN=cysS PE=3 SV=2	1	3	3	3	0	1	1	2	0	0	0	0	0	0	0	0	0	1	1	2	0	0	0	0	0	0	0	0	0	1	1	2	0	0	0	0	0	0	0	0	9	9
700	P42383	P42383	groL	50	50	50	sp|P42383|CH60_HELPY 60 kDa chaperonin OS=Helicobacter pylori (strain ATCC 700392 / 26695) OX=85962 GN=groL PE=3 SV=2	1	50	50	50	38	44	39	43	37	37	32	36	33	37	38	37	38	44	39	43	37	37	32	36	33	37	38	37	38	44	39	43	37	37	32	36	33	37	38	37	83.9	83.9
701	P42445	P42445	recA	15	15	15	sp|P42445|RECA_HELPY Protein RecA OS=Helicobacter pylori (strain ATCC 700392 / 26695) OX=85962 GN=recA PE=1 SV=2	1	15	15	15	9	13	9	10	10	6	7	8	8	6	9	9	9	13	9	10	10	6	7	8	8	6	9	9	9	13	9	10	10	6	7	8	8	6	9	9	61.1	61.1
702	P43312	P43312	sodB	12	12	12	sp|P43312|SODF_HELPY Superoxide dismutase [Fe] OS=Helicobacter pylori (strain ATCC 700392 / 26695) OX=85962 GN=sodB PE=1 SV=1	1	12	12	12	8	12	10	7	8	6	4	6	5	6	5	7	8	12	10	7	8	6	4	6	5	6	5	7	8	12	10	7	8	6	4	6	5	6	5	7	63.8	63.8
703	P43313	P43313	dps	14	14	14	sp|P43313|DPS_HELPY DNA protection during starvation protein OS=Helicobacter pylori (strain ATCC 700392 / 26695) OX=85962 GN=dps PE=1 SV=2	1	14	14	14	14	13	13	13	13	7	10	10	9	10	9	12	14	13	13	13	13	7	10	10	9	10	9	12	14	13	13	13	13	7	10	10	9	10	9	12	81.9	81.9
704	P48285	P48285	eno	13	13	13	sp|P48285|ENO_HELPY Enolase OS=Helicobacter pylori (strain ATCC 700392 / 26695) OX=85962 GN=eno PE=3 SV=2	1	13	13	13	8	10	9	7	6	5	4	5	3	5	9	5	8	10	9	7	6	5	4	5	3	5	9	5	8	10	9	7	6	5	4	5	3	5	9	5	50.7	50.7
705	P48370	P48370	gyrA	10	10	10	sp|P48370|GYRA_HELPY DNA gyrase subunit A OS=Helicobacter pylori (strain ATCC 700392 / 26695) OX=85962 GN=gyrA PE=3 SV=2	1	10	10	10	3	2	4	7	5	3	1	2	2	1	0	3	3	2	4	7	5	3	1	2	2	1	0	3	3	2	4	7	5	3	1	2	2	1	0	3	14.5	14.5
706	P52093	P52093	ftnA	7	7	7	sp|P52093|FTN_HELPY Bacterial non-heme ferritin OS=Helicobacter pylori (strain ATCC 700392 / 26695) OX=85962 GN=ftnA PE=1 SV=2	1	7	7	7	6	7	6	6	6	5	5	3	3	4	5	6	6	7	6	6	6	5	5	3	3	4	5	6	6	7	6	6	6	5	5	3	3	4	5	6	65.3	65.3
707	P55834	P55834	rplL	11	11	11	sp|P55834|RL7_HELPY 50S ribosomal protein L7/L12 OS=Helicobacter pylori (strain ATCC 700392 / 26695) OX=85962 GN=rplL PE=1 SV=1	1	11	11	11	11	10	10	11	9	9	10	7	7	8	6	8	11	10	10	11	9	9	10	7	7	8	6	8	11	10	10	11	9	9	10	7	7	8	6	8	75.2	75.2
708	P55969	P55969	hpaA	17	17	17	sp|P55969|HPAA_HELPY Neuraminyllactose-binding hemagglutinin OS=Helicobacter pylori (strain ATCC 700392 / 26695) OX=85962 GN=hpaA PE=3 SV=1	1	17	17	17	13	14	13	13	11	9	10	10	11	12	13	11	13	14	13	13	11	9	10	10	11	12	13	11	13	14	13	13	11	9	10	10	11	12	13	11	66.9	66.9
709	P55970	P55970	grpE	11	11	11	sp|P55970|GRPE_HELPY Protein GrpE OS=Helicobacter pylori (strain ATCC 700392 / 26695) OX=85962 GN=grpE PE=3 SV=1	1	11	11	11	4	8	4	5	4	8	2	4	2	2	4	4	4	8	4	5	4	8	2	4	2	2	4	4	4	8	4	5	4	8	2	4	2	2	4	4	60.3	60.3
710	P55971	P55971	gapA	5	5	5	sp|P55971|G3P_HELPY Glyceraldehyde-3-phosphate dehydrogenase OS=Helicobacter pylori (strain ATCC 700392 / 26695) OX=85962 GN=gapA PE=3 SV=1	1	5	5	5	2	4	1	3	2	0	0	1	0	0	2	1	2	4	1	3	2	0	0	1	0	0	2	1	2	4	1	3	2	0	0	1	0	0	2	1	16	16
612	O25948	O25948	HP_1398	15	15	15	tr|O25948|O25948_HELPY Alanine dehydrogenase OS=Helicobacter pylori (strain ATCC 700392 / 26695) OX=85962 GN=HP_1398 PE=3 SV=1	1	15	15	15	9	9	9	10	8	10	1	5	4	5	8	6	9	9	9	10	8	10	1	5	4	5	8	6	9	9	9	10	8	10	1	5	4	5	8	6	48.2	48.2
712	P55973	P55973	infC	2	2	2	sp|P55973|IF3_HELPY Translation initiation factor IF-3 OS=Helicobacter pylori (strain ATCC 700392 / 26695) OX=85962 GN=infC PE=3 SV=1	1	2	2	2	1	1	1	2	1	0	0	0	0	0	1	1	1	1	1	2	1	0	0	0	0	0	1	1	1	1	1	2	1	0	0	0	0	0	1	1	13.3	13.3
713	P55975	P55975	tsf	27	27	27	sp|P55975|EFTS_HELPY Elongation factor Ts OS=Helicobacter pylori (strain ATCC 700392 / 26695) OX=85962 GN=tsf PE=3 SV=1	1	27	27	27	13	22	20	20	17	14	8	12	13	12	15	18	13	22	20	20	17	14	8	12	13	12	15	18	13	22	20	20	17	14	8	12	13	12	15	18	68.2	68.2
714	P55976	P55976	nusG	8	8	8	sp|P55976|NUSG_HELPY Transcription termination/antitermination protein NusG OS=Helicobacter pylori (strain ATCC 700392 / 26695) OX=85962 GN=nusG PE=3 SV=1	1	8	8	8	3	6	3	6	5	7	2	5	2	3	2	5	3	6	3	6	5	7	2	5	2	3	2	5	3	6	3	6	5	7	2	5	2	3	2	5	54	54
188	O25135	O25135	HP_0371	9	9	9	tr|O25135|O25135_HELPY Biotin carboxyl carrier protein of acetyl-CoA carboxylase OS=Helicobacter pylori (strain ATCC 700392 / 26695) OX=85962 GN=HP_0371 PE=1 SV=1	1	9	9	9	8	7	7	7	4	7	3	3	2	1	6	3	8	7	7	7	4	7	3	3	2	1	6	3	8	7	7	7	4	7	3	3	2	1	6	3	76.3	76.3
716	P55979	P55979	bcp	7	7	7	sp|P55979|BCP_HELPY Putative peroxiredoxin bcp OS=Helicobacter pylori (strain ATCC 700392 / 26695) OX=85962 GN=bcp PE=3 SV=1	1	7	7	7	3	3	3	4	2	3	3	1	2	3	2	0	3	3	3	4	2	3	3	1	2	3	2	0	3	3	3	4	2	3	3	1	2	3	2	0	55.9	55.9
170	O25087	O25087	hugZ	13	13	13	sp|O25087|HUGZ_HELPY Heme oxygenase HugZ OS=Helicobacter pylori (strain ATCC 700392 / 26695) OX=85962 GN=hugZ PE=1 SV=1	1	13	13	13	9	11	9	10	7	6	4	8	6	7	8	8	9	11	9	10	7	6	4	8	6	7	8	8	9	11	9	10	7	6	4	8	6	7	8	8	70.1	70.1
718	P55981	P55981	vacA	34	34	34	sp|P55981|VACA_HELPY Vacuolating cytotoxin autotransporter OS=Helicobacter pylori (strain ATCC 700392 / 26695) OX=85962 GN=vacA PE=3 SV=1	1	34	34	34	14	23	18	20	14	10	7	20	10	13	21	18	14	23	18	20	14	10	7	20	10	13	21	18	14	23	18	20	14	10	7	20	10	13	21	18	38.7	38.7
293	O25328	O25328	HP_0607	34	34	34	tr|O25328|O25328_HELPY Acriflavine resistance protein (AcrB) OS=Helicobacter pylori (strain ATCC 700392 / 26695) OX=85962 GN=HP_0607 PE=4 SV=1	1	34	34	34	21	29	21	20	16	10	9	12	14	14	19	16	21	29	21	20	16	10	9	12	14	14	19	16	21	29	21	20	16	10	9	12	14	14	19	16	41	41
720	P55983	P55983	nrdB	2	2	2	sp|P55983|RIR2_HELPY Ribonucleoside-diphosphate reductase subunit beta OS=Helicobacter pylori (strain ATCC 700392 / 26695) OX=85962 GN=nrdB PE=3 SV=1	1	2	2	2	0	1	0	1	0	0	0	0	0	0	0	0	0	1	0	1	0	0	0	0	0	0	0	0	0	1	0	1	0	0	0	0	0	0	0	0	9.7	9.7
721	P55984	P55984	uppS	1	1	1	sp|P55984|ISPT_HELPY Isoprenyl transferase OS=Helicobacter pylori (strain ATCC 700392 / 26695) OX=85962 GN=uppS PE=1 SV=1	1	1	1	1	0	1	0	1	0	0	0	0	0	0	0	0	0	1	0	1	0	0	0	0	0	0	0	0	0	1	0	1	0	0	0	0	0	0	0	0	4.7	4.7
722	P55985	P55985	truD	4	4	4	sp|P55985|TRUD_HELPY tRNA pseudouridine synthase D OS=Helicobacter pylori (strain ATCC 700392 / 26695) OX=85962 GN=truD PE=3 SV=1	1	4	4	4	1	1	1	0	0	1	0	0	0	0	0	1	1	1	1	0	0	1	0	0	0	0	0	1	1	1	1	0	0	1	0	0	0	0	0	1	13.4	13.4
786	P56074	P56074	hemB	9	9	9	sp|P56074|HEM2_HELPY Delta-aminolevulinic acid dehydratase OS=Helicobacter pylori (strain ATCC 700392 / 26695) OX=85962 GN=hemB PE=3 SV=1	1	9	9	9	4	7	6	5	3	2	1	3	1	0	1	3	4	7	6	5	3	2	1	3	1	0	1	3	4	7	6	5	3	2	1	3	1	0	1	3	39	39
724	P55987	P55987	atpA	33	33	33	sp|P55987|ATPA_HELPY ATP synthase subunit alpha OS=Helicobacter pylori (strain ATCC 700392 / 26695) OX=85962 GN=atpA PE=3 SV=1	1	33	33	33	24	30	27	25	28	26	21	25	21	26	26	28	24	30	27	25	28	26	21	25	21	26	26	28	24	30	27	25	28	26	21	25	21	26	26	28	59.8	59.8
725	P55988	P55988	atpD	26	26	26	sp|P55988|ATPB_HELPY ATP synthase subunit beta OS=Helicobacter pylori (strain ATCC 700392 / 26695) OX=85962 GN=atpD PE=3 SV=1	1	26	26	26	23	24	22	21	22	15	18	20	17	22	20	20	23	24	22	21	22	15	18	20	17	22	20	20	23	24	22	21	22	15	18	20	17	22	20	20	78.9	78.9
726	P55989	P55989	copA	9	9	9	sp|P55989|COPA_HELPY Copper-transporting ATPase OS=Helicobacter pylori (strain ATCC 700392 / 26695) OX=85962 GN=copA PE=3 SV=1	1	9	9	9	3	3	5	6	4	3	2	3	3	3	3	4	3	3	5	6	4	3	2	3	3	3	3	4	3	3	5	6	4	3	2	3	3	3	3	4	13.8	13.8
727	P55990	P55990	gdhA	19	19	19	sp|P55990|DHE4_HELPY NADP-specific glutamate dehydrogenase OS=Helicobacter pylori (strain ATCC 700392 / 26695) OX=85962 GN=gdhA PE=3 SV=1	1	19	19	19	8	9	5	9	7	1	0	1	2	3	2	4	8	9	5	9	7	1	0	1	2	3	2	4	8	9	5	9	7	1	0	1	2	3	2	4	61.6	61.6
827	P56145	P56145	pheT	25	25	25	sp|P56145|SYFB_HELPY Phenylalanine--tRNA ligase beta subunit OS=Helicobacter pylori (strain ATCC 700392 / 26695) OX=85962 GN=pheT PE=3 SV=1	1	25	25	25	11	21	21	17	15	13	4	7	5	5	13	12	11	21	21	17	15	13	4	7	5	5	13	12	11	21	21	17	15	13	4	7	5	5	13	12	46.3	46.3
624	O25982	O25982	ppiA	8	8	8	sp|O25982|PPIA_HELPY Peptidyl-prolyl cis-trans isomerase OS=Helicobacter pylori (strain ATCC 700392 / 26695) OX=85962 GN=ppiA PE=3 SV=1	1	8	8	8	7	8	7	5	6	4	3	4	4	6	6	7	7	8	7	5	6	4	3	4	4	6	6	7	7	8	7	5	6	4	3	4	4	6	6	7	74.2	74.2
730	P55993	P55993	rpoD	19	19	19	sp|P55993|RPOD_HELPY RNA polymerase sigma factor RpoD OS=Helicobacter pylori (strain ATCC 700392 / 26695) OX=85962 GN=rpoD PE=1 SV=1	1	19	19	19	7	15	12	14	12	5	5	7	4	5	9	10	7	15	12	14	12	5	5	7	4	5	9	10	7	15	12	14	12	5	5	7	4	5	9	10	34	34
731	P55994	P55994	dnaK	32	32	32	sp|P55994|DNAK_HELPY Chaperone protein DnaK OS=Helicobacter pylori (strain ATCC 700392 / 26695) OX=85962 GN=dnaK PE=3 SV=2	1	32	32	32	22	27	24	25	22	20	13	18	15	18	22	22	22	27	24	25	22	20	13	18	15	18	22	22	22	27	24	25	22	20	13	18	15	18	22	22	54.4	54.4
604	O25927	O25927	lpxA	11	11	11	sp|O25927|LPXA_HELPY Acyl-[acyl-carrier-protein]--UDP-N-acetylglucosamine O-acyltransferase OS=Helicobacter pylori (strain ATCC 700392 / 26695) OX=85962 GN=lpxA PE=1 SV=1	1	11	11	11	7	7	8	6	5	5	1	5	2	3	4	5	7	7	8	6	5	5	1	5	2	3	4	5	7	7	8	6	5	5	1	5	2	3	4	5	47.8	47.8
733	P55998	P55998	prfA	5	5	5	sp|P55998|RF1_HELPY Peptide chain release factor 1 OS=Helicobacter pylori (strain ATCC 700392 / 26695) OX=85962 GN=prfA PE=3 SV=1	1	5	5	5	3	1	1	0	3	3	0	2	0	0	4	3	3	1	1	0	3	3	0	2	0	0	4	3	3	1	1	0	3	3	0	2	0	0	4	3	15.1	15.1
734	P55999	P55999	prfB	2	2	2	sp|P55999|RF2_HELPY Peptide chain release factor 2 OS=Helicobacter pylori (strain ATCC 700392 / 26695) OX=85962 GN=prfB PE=3 SV=1	1	2	2	2	1	1	0	2	1	0	0	0	0	0	1	1	1	1	0	2	1	0	0	0	0	0	1	1	1	1	0	2	1	0	0	0	0	0	1	1	6.3	6.3
735	P56000	P56000	valS	10	10	10	sp|P56000|SYV_HELPY Valine--tRNA ligase OS=Helicobacter pylori (strain ATCC 700392 / 26695) OX=85962 GN=valS PE=3 SV=1	1	10	10	10	2	5	3	8	1	1	0	4	1	1	3	3	2	5	3	8	1	1	0	4	1	1	3	3	2	5	3	8	1	1	0	4	1	1	3	3	13.6	13.6
736	P56001	P56001	rpoA	17	17	17	sp|P56001|RPOA_HELPY DNA-directed RNA polymerase subunit alpha OS=Helicobacter pylori (strain ATCC 700392 / 26695) OX=85962 GN=rpoA PE=3 SV=1	1	17	17	17	11	15	11	12	11	8	7	10	8	9	12	10	11	15	11	12	11	8	7	10	8	9	12	10	11	15	11	12	11	8	7	10	8	9	12	10	59.6	59.6
737	P56002	P56002	fusA	39	39	39	sp|P56002|EFG_HELPY Elongation factor G OS=Helicobacter pylori (strain ATCC 700392 / 26695) OX=85962 GN=fusA PE=3 SV=2	1	39	39	39	23	32	26	25	24	17	15	21	18	20	23	21	23	32	26	25	24	17	15	21	18	20	23	21	23	32	26	25	24	17	15	21	18	20	23	21	69.9	69.9
146	O25036	O25036	HP_0254	10	10	10	tr|O25036|O25036_HELPY Outer membrane protein (Omp8) OS=Helicobacter pylori (strain ATCC 700392 / 26695) OX=85962 GN=HP_0254 PE=4 SV=1	1	10	10	10	6	9	7	3	5	4	6	5	4	4	6	7	6	9	7	3	5	4	6	5	4	4	6	7	6	9	7	3	5	4	6	5	4	4	6	7	27.1	27.1
739	P56004	P56004	efp	9	9	9	sp|P56004|EFP_HELPY Elongation factor P OS=Helicobacter pylori (strain ATCC 700392 / 26695) OX=85962 GN=efp PE=3 SV=1	1	9	9	9	3	6	5	1	4	4	2	1	1	0	3	4	3	6	5	1	4	4	2	1	1	0	3	4	3	6	5	1	4	4	2	1	1	0	3	4	58.3	58.3
740	P56005	P56005	ffh	10	10	10	sp|P56005|SRP54_HELPY Signal recognition particle protein OS=Helicobacter pylori (strain ATCC 700392 / 26695) OX=85962 GN=ffh PE=3 SV=1	1	10	10	10	4	5	4	7	6	4	1	5	2	1	4	3	4	5	4	7	6	4	1	5	2	1	4	3	4	5	4	7	6	4	1	5	2	1	4	3	30.4	30.4
741	P56006	P56006	scoA	4	4	4	sp|P56006|SCOA_HELPY Succinyl-CoA:3-ketoacid coenzyme A transferase subunit A OS=Helicobacter pylori (strain ATCC 700392 / 26695) OX=85962 GN=scoA PE=1 SV=1	1	4	4	4	2	3	2	2	2	3	1	2	1	1	2	2	2	3	2	2	2	3	1	2	1	1	2	2	2	3	2	2	2	3	1	2	1	1	2	2	26.7	26.7
742	P56007	P56007	scoB	4	4	4	sp|P56007|SCOB_HELPY Succinyl-CoA:3-ketoacid coenzyme A transferase subunit B OS=Helicobacter pylori (strain ATCC 700392 / 26695) OX=85962 GN=scoB PE=1 SV=1	1	4	4	4	2	3	2	1	0	0	1	1	1	0	1	1	2	3	2	1	0	0	1	1	1	0	1	1	2	3	2	1	0	0	1	1	1	0	1	1	28	28
243	O25258	O25258	HP_0522	20	20	20	tr|O25258|O25258_HELPY Cag pathogenicity island protein (Cag3) OS=Helicobacter pylori (strain ATCC 700392 / 26695) OX=85962 GN=HP_0522 PE=1 SV=1	1	20	20	20	7	16	13	9	5	7	5	7	4	5	9	8	7	16	13	9	5	7	5	7	4	5	9	8	7	16	13	9	5	7	5	7	4	5	9	8	55.3	55.3
744	P56009	P56009	rpsB	12	12	12	sp|P56009|RS2_HELPY 30S ribosomal protein S2 OS=Helicobacter pylori (strain ATCC 700392 / 26695) OX=85962 GN=rpsB PE=3 SV=1	1	12	12	12	2	4	3	7	6	3	3	3	1	2	4	4	2	4	3	7	6	3	3	3	1	2	4	4	2	4	3	7	6	3	3	3	1	2	4	4	60.2	60.2
745	P56010	P56010	rpsC	6	6	6	sp|P56010|RS3_HELPY 30S ribosomal protein S3 OS=Helicobacter pylori (strain ATCC 700392 / 26695) OX=85962 GN=rpsC PE=3 SV=1	1	6	6	6	2	5	2	4	2	4	2	3	2	2	4	3	2	5	2	4	2	4	2	3	2	2	4	3	2	5	2	4	2	4	2	3	2	2	4	3	26.9	26.9
746	P56011	P56011	rpsD	14	14	14	sp|P56011|RS4_HELPY 30S ribosomal protein S4 OS=Helicobacter pylori (strain ATCC 700392 / 26695) OX=85962 GN=rpsD PE=3 SV=1	1	14	14	14	3	8	6	9	7	6	2	8	1	3	8	8	3	8	6	9	7	6	2	8	1	3	8	8	3	8	6	9	7	6	2	8	1	3	8	8	55.3	55.3
747	P56013	P56013	rpsF	7	7	7	sp|P56013|RS6_HELPY 30S ribosomal protein S6 OS=Helicobacter pylori (strain ATCC 700392 / 26695) OX=85962 GN=rpsF PE=1 SV=1	1	7	7	7	4	7	5	6	6	6	4	5	4	1	6	6	4	7	5	6	6	6	4	5	4	1	6	6	4	7	5	6	6	6	4	5	4	1	6	6	48.6	48.6
748	P56018	P56018	rpsK	2	2	2	sp|P56018|RS11_HELPY 30S ribosomal protein S11 OS=Helicobacter pylori (strain ATCC 700392 / 26695) OX=85962 GN=rpsK PE=3 SV=1	1	2	2	2	1	1	0	1	1	2	0	1	0	1	2	1	1	1	0	1	1	2	0	1	0	1	2	1	1	1	0	1	1	2	0	1	0	1	2	1	13	13
749	P56020	P56020	rpsM	10	10	10	sp|P56020|RS13_HELPY 30S ribosomal protein S13 OS=Helicobacter pylori (strain ATCC 700392 / 26695) OX=85962 GN=rpsM PE=3 SV=1	1	10	10	10	9	9	9	9	8	6	6	9	7	7	8	9	9	9	9	9	8	6	6	9	7	7	8	9	9	9	9	9	8	6	6	9	7	7	8	9	60	60
750	P56021	P56021	rpsZ	1	1	1	sp|P56021|RS14Z_HELPY 30S ribosomal protein S14 type Z OS=Helicobacter pylori (strain ATCC 700392 / 26695) OX=85962 GN=rpsZ PE=3 SV=1	1	1	1	1	1	1	1	1	1	1	0	0	1	1	0	0	1	1	1	1	1	1	0	0	1	1	0	0	1	1	1	1	1	1	0	0	1	1	0	0	18	18
668	O26064	O26064	HP_1539	5	5	5	tr|O26064|O26064_HELPY Cytochrome b OS=Helicobacter pylori (strain ATCC 700392 / 26695) OX=85962 GN=HP_1539 PE=3 SV=1	1	5	5	5	5	5	5	5	3	5	2	4	4	3	4	4	5	5	5	5	3	5	2	4	4	3	4	4	5	5	5	5	3	5	2	4	4	3	4	4	14.1	14.1
752	P56023	P56023	rpsP	2	2	2	sp|P56023|RS16_HELPY 30S ribosomal protein S16 OS=Helicobacter pylori (strain ATCC 700392 / 26695) OX=85962 GN=rpsP PE=3 SV=1	1	2	2	2	2	2	1	1	1	1	1	1	0	0	1	0	2	2	1	1	1	1	1	1	0	0	1	0	2	2	1	1	1	1	1	1	0	0	1	0	25	25
753	P56026	P56026	rpsS	4	4	4	sp|P56026|RS19_HELPY 30S ribosomal protein S19 OS=Helicobacter pylori (strain ATCC 700392 / 26695) OX=85962 GN=rpsS PE=3 SV=1	1	4	4	4	3	4	2	2	1	2	1	2	2	2	2	2	3	4	2	2	1	2	1	2	2	2	2	2	3	4	2	2	1	2	1	2	2	2	2	2	47.3	47.3
754	P56028	P56028	rpsU	2	2	2	sp|P56028|RS21_HELPY 30S ribosomal protein S21 OS=Helicobacter pylori (strain ATCC 700392 / 26695) OX=85962 GN=rpsU PE=3 SV=1	1	2	2	2	0	2	0	1	1	1	0	1	0	0	1	1	0	2	0	1	1	1	0	1	0	0	1	1	0	2	0	1	1	1	0	1	0	0	1	1	27.1	27.1
755	P56029	P56029	rplA	9	9	9	sp|P56029|RL1_HELPY 50S ribosomal protein L1 OS=Helicobacter pylori (strain ATCC 700392 / 26695) OX=85962 GN=rplA PE=1 SV=1	1	9	9	9	7	7	6	6	4	4	6	3	5	4	3	3	7	7	6	6	4	4	6	3	5	4	3	3	7	7	6	6	4	4	6	3	5	4	3	3	48.7	48.7
756	P56030	P56030	rplB	10	10	10	sp|P56030|RL2_HELPY 50S ribosomal protein L2 OS=Helicobacter pylori (strain ATCC 700392 / 26695) OX=85962 GN=rplB PE=3 SV=1	1	10	10	10	4	5	7	6	9	6	4	7	5	6	7	5	4	5	7	6	9	6	4	7	5	6	7	5	4	5	7	6	9	6	4	7	5	6	7	5	46.4	46.4
757	P56031	P56031	rplC	11	11	11	sp|P56031|RL3_HELPY 50S ribosomal protein L3 OS=Helicobacter pylori (strain ATCC 700392 / 26695) OX=85962 GN=rplC PE=3 SV=1	1	11	11	11	4	7	8	8	6	3	4	6	5	4	7	5	4	7	8	8	6	3	4	6	5	4	7	5	4	7	8	8	6	3	4	6	5	4	7	5	52.9	52.9
758	P56032	P56032	rplD	7	7	7	sp|P56032|RL4_HELPY 50S ribosomal protein L4 OS=Helicobacter pylori (strain ATCC 700392 / 26695) OX=85962 GN=rplD PE=3 SV=1	1	7	7	7	2	5	5	3	4	6	3	4	5	2	2	5	2	5	5	3	4	6	3	4	5	2	2	5	2	5	5	3	4	6	3	4	5	2	2	5	34.9	34.9
789	P56078	P56078	rplY	10	10	10	sp|P56078|RL25_HELPY 50S ribosomal protein L25 OS=Helicobacter pylori (strain ATCC 700392 / 26695) OX=85962 GN=rplY PE=3 SV=1	1	10	10	10	6	7	7	8	7	5	4	3	4	5	8	7	6	7	7	8	7	5	4	3	4	5	8	7	6	7	7	8	7	5	4	3	4	5	8	7	64.6	64.6
760	P56034	P56034	rplF	9	9	9	sp|P56034|RL6_HELPY 50S ribosomal protein L6 OS=Helicobacter pylori (strain ATCC 700392 / 26695) OX=85962 GN=rplF PE=3 SV=1	1	9	9	9	4	5	7	6	7	6	4	5	4	4	6	5	4	5	7	6	7	6	4	5	4	4	6	5	4	5	7	6	7	6	4	5	4	4	6	5	55.6	55.6
761	P56035	P56035	rplI	9	9	9	sp|P56035|RL9_HELPY 50S ribosomal protein L9 OS=Helicobacter pylori (strain ATCC 700392 / 26695) OX=85962 GN=rplI PE=3 SV=2	1	9	9	9	7	7	6	8	6	5	4	6	5	5	5	5	7	7	6	8	6	5	4	6	5	5	5	5	7	7	6	8	6	5	4	6	5	5	5	5	65.1	65.1
762	P56036	P56036	rplJ	11	11	11	sp|P56036|RL10_HELPY 50S ribosomal protein L10 OS=Helicobacter pylori (strain ATCC 700392 / 26695) OX=85962 GN=rplJ PE=1 SV=1	1	11	11	11	5	11	7	6	5	9	5	6	4	4	5	6	5	11	7	6	5	9	5	6	4	4	5	6	5	11	7	6	5	9	5	6	4	4	5	6	60.4	60.4
763	P56038	P56038	rplM	7	7	7	sp|P56038|RL13_HELPY 50S ribosomal protein L13 OS=Helicobacter pylori (strain ATCC 700392 / 26695) OX=85962 GN=rplM PE=3 SV=1	1	7	7	7	2	7	6	6	5	4	2	5	2	3	4	6	2	7	6	6	5	4	2	5	2	3	4	6	2	7	6	6	5	4	2	5	2	3	4	6	51.1	51.1
764	P56039	P56039	rplN	3	3	3	sp|P56039|RL14_HELPY 50S ribosomal protein L14 OS=Helicobacter pylori (strain ATCC 700392 / 26695) OX=85962 GN=rplN PE=1 SV=1	1	3	3	3	1	1	2	2	1	2	1	2	1	1	2	1	1	1	2	2	1	2	1	2	1	1	2	1	1	1	2	2	1	2	1	2	1	1	2	1	27.9	27.9
765	P56040	P56040	rplO	6	6	6	sp|P56040|RL15_HELPY 50S ribosomal protein L15 OS=Helicobacter pylori (strain ATCC 700392 / 26695) OX=85962 GN=rplO PE=3 SV=2	1	6	6	6	3	4	4	3	4	3	1	3	2	2	5	4	3	4	4	3	4	3	1	3	2	2	5	4	3	4	4	3	4	3	1	3	2	2	5	4	39.8	39.8
766	P56041	P56041	rplP	4	4	4	sp|P56041|RL16_HELPY 50S ribosomal protein L16 OS=Helicobacter pylori (strain ATCC 700392 / 26695) OX=85962 GN=rplP PE=3 SV=1	1	4	4	4	3	3	3	3	3	3	2	2	2	3	3	2	3	3	3	3	3	3	2	2	2	3	3	2	3	3	3	3	3	3	2	2	2	3	3	2	36.9	36.9
767	P56042	P56042	rplQ	6	6	6	sp|P56042|RL17_HELPY 50S ribosomal protein L17 OS=Helicobacter pylori (strain ATCC 700392 / 26695) OX=85962 GN=rplQ PE=3 SV=1	1	6	6	6	3	4	2	2	2	5	3	3	2	2	3	3	3	4	2	2	2	5	3	3	2	2	3	3	3	4	2	2	2	5	3	3	2	2	3	3	41.4	41.4
768	P56043	P56043	rplR	6	6	6	sp|P56043|RL18_HELPY 50S ribosomal protein L18 OS=Helicobacter pylori (strain ATCC 700392 / 26695) OX=85962 GN=rplR PE=3 SV=1	1	6	6	6	5	6	4	6	4	6	3	4	5	3	4	4	5	6	4	6	4	6	3	4	5	3	4	4	5	6	4	6	4	6	3	4	5	3	4	4	26.9	26.9
769	P56044	P56044	rplS	5	5	5	sp|P56044|RL19_HELPY 50S ribosomal protein L19 OS=Helicobacter pylori (strain ATCC 700392 / 26695) OX=85962 GN=rplS PE=3 SV=1	1	5	5	5	3	4	4	3	4	3	3	5	4	4	4	4	3	4	4	3	4	3	3	5	4	4	4	4	3	4	4	3	4	3	3	5	4	4	4	4	43.2	43.2
770	P56045	P56045	rplT	4	4	4	sp|P56045|RL20_HELPY 50S ribosomal protein L20 OS=Helicobacter pylori (strain ATCC 700392 / 26695) OX=85962 GN=rplT PE=3 SV=1	1	4	4	4	1	4	3	2	1	0	1	1	1	1	1	1	1	4	3	2	1	0	1	1	1	1	1	1	1	4	3	2	1	0	1	1	1	1	1	1	33.6	33.6
771	P56046	P56046	rplU	3	3	3	sp|P56046|RL21_HELPY 50S ribosomal protein L21 OS=Helicobacter pylori (strain ATCC 700392 / 26695) OX=85962 GN=rplU PE=3 SV=1	1	3	3	3	3	3	2	3	2	2	2	2	3	3	3	3	3	3	2	3	2	2	2	2	3	3	3	3	3	3	2	3	2	2	2	2	3	3	3	3	32.7	32.7
772	P56047	P56047	rplV	5	5	5	sp|P56047|RL22_HELPY 50S ribosomal protein L22 OS=Helicobacter pylori (strain ATCC 700392 / 26695) OX=85962 GN=rplV PE=1 SV=1	1	5	5	5	3	4	4	4	4	2	2	4	2	2	4	3	3	4	4	4	4	2	2	4	2	2	4	3	3	4	4	4	4	2	2	4	2	2	4	3	52.5	52.5
773	P56050	P56050	rpmA	4	4	4	sp|P56050|RL27_HELPY 50S ribosomal protein L27 OS=Helicobacter pylori (strain ATCC 700392 / 26695) OX=85962 GN=rpmA PE=3 SV=1	1	4	4	4	0	1	0	2	0	1	0	0	1	1	0	1	0	1	0	2	0	1	0	0	1	1	0	1	0	1	0	2	0	1	0	0	1	1	0	1	35.2	35.2
774	P56052	P56052	rpmC	6	6	6	sp|P56052|RL29_HELPY 50S ribosomal protein L29 OS=Helicobacter pylori (strain ATCC 700392 / 26695) OX=85962 GN=rpmC PE=3 SV=1	1	6	6	6	5	5	5	5	4	4	1	4	3	5	4	4	5	5	5	5	4	4	1	4	3	5	4	4	5	5	5	5	4	4	1	4	3	5	4	4	68.2	68.2
775	P56060	P56060	kdsA	12	12	12	sp|P56060|KDSA_HELPY 2-dehydro-3-deoxyphosphooctonate aldolase OS=Helicobacter pylori (strain ATCC 700392 / 26695) OX=85962 GN=kdsA PE=1 SV=1	1	12	12	12	8	9	8	10	8	3	2	4	3	4	6	6	8	9	8	10	8	3	2	4	3	4	6	6	8	9	8	10	8	3	2	4	3	4	6	6	61.2	61.2
776	P56061	P56061	panC	3	3	3	sp|P56061|PANC_HELPY Pantothenate synthetase OS=Helicobacter pylori (strain ATCC 700392 / 26695) OX=85962 GN=panC PE=3 SV=1	1	3	3	3	1	2	2	2	0	0	0	0	0	0	0	1	1	2	2	2	0	0	0	0	0	0	0	1	1	2	2	2	0	0	0	0	0	0	0	1	15.6	15.6
777	P56062	P56062	gltA	24	24	24	sp|P56062|CISY_HELPY Citrate synthase OS=Helicobacter pylori (strain ATCC 700392 / 26695) OX=85962 GN=gltA PE=3 SV=1	1	24	24	24	13	21	15	16	11	14	7	10	9	12	11	10	13	21	15	16	11	14	7	10	9	12	11	10	13	21	15	16	11	14	7	10	9	12	11	10	61	61
778	P56063	P56063	icd	22	22	22	sp|P56063|IDH_HELPY Isocitrate dehydrogenase [NADP] OS=Helicobacter pylori (strain ATCC 700392 / 26695) OX=85962 GN=icd PE=3 SV=1	1	22	22	22	13	21	14	14	14	10	8	11	8	9	11	9	13	21	14	14	14	10	8	11	8	9	11	9	13	21	14	14	14	10	8	11	8	9	11	9	55.1	55.1
779	P56065	P56065	panD	3	3	3	sp|P56065|PAND_HELPY Aspartate 1-decarboxylase OS=Helicobacter pylori (strain ATCC 700392 / 26695) OX=85962 GN=panD PE=1 SV=1	1	3	3	3	0	1	2	0	0	0	0	0	0	0	0	0	0	1	2	0	0	0	0	0	0	0	0	0	0	1	2	0	0	0	0	0	0	0	0	0	23.1	23.1
115	O24989	O24989	HP_0189	2	2	2	sp|O24989|Y189_HELPY UPF0114 protein HP_0189 OS=Helicobacter pylori (strain ATCC 700392 / 26695) OX=85962 GN=HP_0189 PE=3 SV=1	1	2	2	2	1	1	2	2	0	0	0	1	0	0	1	0	1	1	2	2	0	0	0	1	0	0	1	0	1	1	2	2	0	0	0	1	0	0	1	0	13	13
781	P56069	P56069	metB	7	7	7	sp|P56069|METB_HELPY Cystathionine gamma-synthase OS=Helicobacter pylori (strain ATCC 700392 / 26695) OX=85962 GN=metB PE=1 SV=1	1	7	7	7	4	5	4	4	4	2	0	2	1	1	2	2	4	5	4	4	4	2	0	2	1	1	2	2	4	5	4	4	4	2	0	2	1	1	2	2	27.9	27.9
782	P56070	P56070	ppsA	22	22	22	sp|P56070|PPSA_HELPY Phosphoenolpyruvate synthase OS=Helicobacter pylori (strain ATCC 700392 / 26695) OX=85962 GN=ppsA PE=3 SV=1	1	22	22	22	14	14	13	14	12	8	3	7	3	7	11	10	14	14	13	14	12	8	3	7	3	7	11	10	14	14	13	14	12	8	3	7	3	7	11	10	38.7	38.7
783	P56071	P56071	thrS	25	25	25	sp|P56071|SYT_HELPY Threonine--tRNA ligase OS=Helicobacter pylori (strain ATCC 700392 / 26695) OX=85962 GN=thrS PE=3 SV=1	1	25	25	25	8	20	13	13	8	6	1	5	2	1	8	10	8	20	13	13	8	6	1	5	2	1	8	10	8	20	13	13	8	6	1	5	2	1	8	10	47.7	47.7
784	P56072	P56072	sdaA	7	7	7	sp|P56072|SDHL_HELPY L-serine dehydratase OS=Helicobacter pylori (strain ATCC 700392 / 26695) OX=85962 GN=sdaA PE=3 SV=1	1	7	7	7	0	3	4	6	3	2	0	3	1	0	1	4	0	3	4	6	3	2	0	3	1	0	1	4	0	3	4	6	3	2	0	3	1	0	1	4	18.9	18.9
785	P56073	P56073	aroK	1	1	1	sp|P56073|AROK_HELPY Shikimate kinase OS=Helicobacter pylori (strain ATCC 700392 / 26695) OX=85962 GN=aroK PE=1 SV=1	1	1	1	1	0	1	1	1	1	0	0	1	0	0	0	0	0	1	1	1	1	0	0	1	0	0	0	0	0	1	1	1	1	0	0	1	0	0	0	0	5.6	5.6
682	O26084	O26084	HP_1564	17	17	17	tr|O26084|O26084_HELPY Lipoprotein OS=Helicobacter pylori (strain ATCC 700392 / 26695) OX=85962 GN=HP_1564 PE=3 SV=1	1	17	17	17	13	15	13	14	11	8	6	10	12	8	12	10	13	15	13	14	11	8	6	10	12	8	12	10	13	15	13	14	11	8	6	10	12	8	12	10	57.9	57.9
787	P56075	P56075	ndk	6	6	6	sp|P56075|NDK_HELPY Nucleoside diphosphate kinase OS=Helicobacter pylori (strain ATCC 700392 / 26695) OX=85962 GN=ndk PE=3 SV=1	1	6	6	6	5	6	4	4	4	4	2	2	4	4	5	3	5	6	4	4	4	4	2	2	4	4	5	3	5	6	4	4	4	4	2	2	4	4	5	3	56.9	56.9
788	P56076	P56076	tpiA	6	6	6	sp|P56076|TPIS_HELPY Triosephosphate isomerase OS=Helicobacter pylori (strain ATCC 700392 / 26695) OX=85962 GN=tpiA PE=1 SV=1	1	6	6	6	3	4	5	6	3	3	2	1	2	0	4	2	3	4	5	6	3	3	2	1	2	0	4	2	3	4	5	6	3	3	2	1	2	0	4	2	30.8	30.8
249	O25265	O25265	HP_0530	10	10	10	tr|O25265|O25265_HELPY Cag pathogenicity island protein (Cag10) OS=Helicobacter pylori (strain ATCC 700392 / 26695) OX=85962 GN=HP_0530 PE=1 SV=1	1	10	10	10	7	10	9	8	3	2	4	4	3	3	4	5	7	10	9	8	3	2	4	4	3	3	4	5	7	10	9	8	3	2	4	4	3	3	4	5	52.8	52.8
790	P56081	P56081	aroB	8	8	8	sp|P56081|AROB_HELPY 3-dehydroquinate synthase OS=Helicobacter pylori (strain ATCC 700392 / 26695) OX=85962 GN=aroB PE=1 SV=1	1	8	8	8	5	6	6	4	3	3	2	2	1	0	3	4	5	6	6	4	3	3	2	2	1	0	3	4	5	6	6	4	3	3	2	2	1	0	3	4	26.8	26.8
791	P56082	P56082	atpG	20	20	20	sp|P56082|ATPG_HELPY ATP synthase gamma chain OS=Helicobacter pylori (strain ATCC 700392 / 26695) OX=85962 GN=atpG PE=3 SV=1	1	20	20	20	12	18	16	15	14	9	12	12	10	10	14	14	12	18	16	15	14	9	12	12	10	10	14	14	12	18	16	15	14	9	12	12	10	10	14	14	66.1	66.1
792	P56084	P56084	atpC	6	6	6	sp|P56084|ATPE_HELPY ATP synthase epsilon chain OS=Helicobacter pylori (strain ATCC 700392 / 26695) OX=85962 GN=atpC PE=3 SV=2	1	6	6	6	3	6	4	3	3	3	2	3	2	2	3	2	3	6	4	3	3	3	2	3	2	2	3	2	3	6	4	3	3	3	2	3	2	2	3	2	51.2	51.2
793	P56085	P56085	atpB	2	2	2	sp|P56085|ATP6_HELPY ATP synthase subunit a OS=Helicobacter pylori (strain ATCC 700392 / 26695) OX=85962 GN=atpB PE=3 SV=1	1	2	2	2	2	2	1	0	1	2	1	0	1	0	1	2	2	2	1	0	1	2	1	0	1	0	1	2	2	2	1	0	1	2	1	0	1	0	1	2	7.1	7.1
794	P56086	P56086	atpF	10	10	10	sp|P56086|ATPF_HELPY ATP synthase subunit b OS=Helicobacter pylori (strain ATCC 700392 / 26695) OX=85962 GN=atpF PE=3 SV=1	1	10	10	10	7	9	6	7	5	5	3	7	5	7	6	5	7	9	6	7	5	5	3	7	5	7	6	5	7	9	6	7	5	5	3	7	5	7	6	5	39.8	39.8
795	P56088	P56088	guaB	27	27	27	sp|P56088|IMDH_HELPY Inosine-5-monophosphate dehydrogenase OS=Helicobacter pylori (strain ATCC 700392 / 26695) OX=85962 GN=guaB PE=3 SV=1	1	27	27	27	14	25	18	21	16	11	9	10	9	8	15	14	14	25	18	21	16	11	9	10	9	8	15	14	14	25	18	21	16	11	9	10	9	8	15	14	72.3	72.3
796	P56089	P56089	glyA	7	7	7	sp|P56089|GLYA_HELPY Serine hydroxymethyltransferase OS=Helicobacter pylori (strain ATCC 700392 / 26695) OX=85962 GN=glyA PE=1 SV=1	1	7	7	7	2	6	4	3	1	3	2	4	1	3	2	4	2	6	4	3	1	3	2	4	1	3	2	4	2	6	4	3	1	3	2	4	1	3	2	4	26.2	26.2
797	P56097	P56097	ftsZ	5	5	5	sp|P56097|FTSZ_HELPY Cell division protein FtsZ OS=Helicobacter pylori (strain ATCC 700392 / 26695) OX=85962 GN=ftsZ PE=3 SV=1	1	5	5	5	1	3	1	3	0	1	0	1	0	0	2	1	1	3	1	3	0	1	0	1	0	0	2	1	1	3	1	3	0	1	0	1	0	0	2	1	20.5	20.5
798	P56102	P56102	map	6	6	6	sp|P56102|MAP1_HELPY Methionine aminopeptidase OS=Helicobacter pylori (strain ATCC 700392 / 26695) OX=85962 GN=map PE=3 SV=1	1	6	6	6	1	4	4	3	1	2	0	2	0	1	1	0	1	4	4	3	1	2	0	2	0	1	1	0	1	4	4	3	1	2	0	2	0	1	1	0	23.7	23.7
799	P56104	P56104	adk	8	8	8	sp|P56104|KAD_HELPY Adenylate kinase OS=Helicobacter pylori (strain ATCC 700392 / 26695) OX=85962 GN=adk PE=3 SV=1	1	8	8	8	7	7	6	5	5	5	4	5	4	6	3	6	7	7	6	5	5	5	4	5	4	6	3	6	7	7	6	5	5	5	4	5	4	6	3	6	50.3	50.3
800	P56105	P56105	polA	9	9	9	sp|P56105|DPO1_HELPY DNA polymerase I OS=Helicobacter pylori (strain ATCC 700392 / 26695) OX=85962 GN=polA PE=3 SV=2	1	9	9	9	2	2	1	3	4	3	0	1	0	0	1	1	2	2	1	3	4	3	0	1	0	0	1	1	2	2	1	3	4	3	0	1	0	0	1	1	10.2	10.2
801	P56106	P56106	pyrH	10	10	10	sp|P56106|PYRH_HELPY Uridylate kinase OS=Helicobacter pylori (strain ATCC 700392 / 26695) OX=85962 GN=pyrH PE=1 SV=1	1	10	10	10	4	7	7	7	4	1	1	3	2	3	4	4	4	7	7	7	4	1	1	3	2	3	4	4	4	7	7	7	4	1	1	3	2	3	4	4	54.2	54.2
802	P56108	P56108	tal	8	8	8	sp|P56108|TAL_HELPY Transaldolase OS=Helicobacter pylori (strain ATCC 700392 / 26695) OX=85962 GN=tal PE=3 SV=1	1	8	8	8	4	6	5	5	5	3	0	2	2	0	1	1	4	6	5	5	5	3	0	2	2	0	1	1	4	6	5	5	5	3	0	2	2	0	1	1	34.8	34.8
803	P56109	P56109	fba	15	15	15	sp|P56109|ALF_HELPY Fructose-bisphosphate aldolase OS=Helicobacter pylori (strain ATCC 700392 / 26695) OX=85962 GN=fba PE=1 SV=1	1	15	15	15	10	10	10	11	10	6	7	8	7	7	8	9	10	10	10	11	10	6	7	8	7	7	8	9	10	10	10	11	10	6	7	8	7	7	8	9	62.5	62.5
804	P56110	P56110	zwf	5	5	5	sp|P56110|G6PD_HELPY Glucose-6-phosphate 1-dehydrogenase OS=Helicobacter pylori (strain ATCC 700392 / 26695) OX=85962 GN=zwf PE=3 SV=1	1	5	5	5	2	3	1	3	1	1	0	0	0	1	1	1	2	3	1	3	1	1	0	0	0	1	1	1	2	3	1	3	1	1	0	0	0	1	1	1	12.5	12.5
805	P56111	P56111	edd	17	17	17	sp|P56111|EDD_HELPY Phosphogluconate dehydratase OS=Helicobacter pylori (strain ATCC 700392 / 26695) OX=85962 GN=edd PE=3 SV=1	1	17	17	17	8	13	11	8	6	7	4	4	6	5	8	9	8	13	11	8	6	7	4	4	6	5	8	9	8	13	11	8	6	7	4	4	6	5	8	9	37.3	37.3
806	P56112	P56112	HP_0175	26	26	26	sp|P56112|Y175_HELPY Putative peptidyl-prolyl cis-trans isomerase HP_0175 OS=Helicobacter pylori (strain ATCC 700392 / 26695) OX=85962 GN=HP_0175 PE=1 SV=1	1	26	26	26	14	20	15	17	13	18	3	8	6	4	10	7	14	20	15	17	13	18	3	8	6	4	10	7	14	20	15	17	13	18	3	8	6	4	10	7	58.9	58.9
205	O25161	O25161	HP_0405	3	3	3	tr|O25161|O25161_HELPY NifS-like protein OS=Helicobacter pylori (strain ATCC 700392 / 26695) OX=85962 GN=HP_0405 PE=4 SV=1	1	3	3	3	2	1	2	1	0	0	0	0	0	0	0	0	2	1	2	1	0	0	0	0	0	0	0	0	2	1	2	1	0	0	0	0	0	0	0	0	11.8	11.8
808	P56114	P56114	gatA	8	8	8	sp|P56114|GATA_HELPY Glutamyl-tRNA(Gln) amidotransferase subunit A OS=Helicobacter pylori (strain ATCC 700392 / 26695) OX=85962 GN=gatA PE=3 SV=1	1	8	8	8	4	3	3	4	4	4	4	3	2	1	3	3	4	3	3	4	4	4	4	3	2	1	3	3	4	3	3	4	4	4	4	3	2	1	3	3	26.3	26.3
809	P56115	P56115	hemL	7	7	7	sp|P56115|GSA_HELPY Glutamate-1-semialdehyde 2,1-aminomutase OS=Helicobacter pylori (strain ATCC 700392 / 26695) OX=85962 GN=hemL PE=3 SV=1	1	7	7	7	1	4	1	4	1	1	0	3	0	0	4	2	1	4	1	4	1	1	0	3	0	0	4	2	1	4	1	4	1	1	0	3	0	0	4	2	21.9	21.9
151	O25047	O25047	HP_0268	4	4	4	tr|O25047|O25047_HELPY HP0268 domain-containing protein OS=Helicobacter pylori (strain ATCC 700392 / 26695) OX=85962 GN=HP_0268 PE=1 SV=1	1	4	4	4	3	4	3	2	3	1	0	3	2	1	2	2	3	4	3	2	3	1	0	3	2	1	2	2	3	4	3	2	3	1	0	3	2	1	2	2	51.2	51.2
811	P56117	P56117	HP_0190	10	10	10	sp|P56117|Y190_HELPY Uncharacterized protein HP_0190 OS=Helicobacter pylori (strain ATCC 700392 / 26695) OX=85962 GN=HP_0190 PE=3 SV=1	1	10	10	10	1	3	4	1	0	1	0	1	0	0	1	1	1	3	4	1	0	1	0	1	0	0	1	1	1	3	4	1	0	1	0	1	0	0	1	1	22.7	22.7
691	P0A0Q7	P0A0Q7	vdlD	5	5	5	sp|P0A0Q7|VDLD_HELPY Protein VdlD OS=Helicobacter pylori (strain ATCC 700392 / 26695) OX=85962 GN=vdlD PE=3 SV=1	1	5	5	5	4	5	4	4	3	3	3	4	4	4	4	5	4	5	4	4	3	3	3	4	4	4	4	5	4	5	4	4	3	3	3	4	4	4	4	5	42	42
813	P56119	P56119	aroE	3	3	3	sp|P56119|AROE_HELPY Shikimate dehydrogenase (NADP(+)) OS=Helicobacter pylori (strain ATCC 700392 / 26695) OX=85962 GN=aroE PE=1 SV=1	1	3	3	3	2	3	1	2	0	0	0	0	0	0	0	1	2	3	1	2	0	0	0	0	0	0	0	1	2	3	1	2	0	0	0	0	0	0	0	1	19	19
814	P56122	P56122	aroC	6	6	6	sp|P56122|AROC_HELPY Chorismate synthase OS=Helicobacter pylori (strain ATCC 700392 / 26695) OX=85962 GN=aroC PE=1 SV=1	1	6	6	6	2	3	3	4	1	0	0	1	0	0	3	1	2	3	3	4	1	0	0	1	0	0	3	1	2	3	3	4	1	0	0	1	0	0	3	1	25.5	25.5
815	P56123	P56123	rnr	8	8	8	sp|P56123|RNR_HELPY Ribonuclease R OS=Helicobacter pylori (strain ATCC 700392 / 26695) OX=85962 GN=rnr PE=3 SV=1	1	8	8	8	3	2	3	5	0	0	0	2	1	1	1	1	3	2	3	5	0	0	0	2	1	1	1	1	3	2	3	5	0	0	0	2	1	1	1	1	15.4	15.4
816	P56124	P56124	proS	18	18	18	sp|P56124|SYP_HELPY Proline--tRNA ligase OS=Helicobacter pylori (strain ATCC 700392 / 26695) OX=85962 GN=proS PE=3 SV=1	1	18	18	18	5	10	8	11	4	5	1	4	1	2	6	5	5	10	8	11	4	5	1	4	1	2	6	5	5	10	8	11	4	5	1	4	1	2	6	5	34.3	34.3
817	P56126	P56126	lysS	14	14	14	sp|P56126|SYK_HELPY Lysine--tRNA ligase OS=Helicobacter pylori (strain ATCC 700392 / 26695) OX=85962 GN=lysS PE=3 SV=1	1	14	14	14	4	6	6	9	5	5	1	4	0	2	2	2	4	6	6	9	5	5	1	4	0	2	2	2	4	6	6	9	5	5	1	4	0	2	2	2	28.7	28.7
561	O25851	O25851	nuoB	3	3	3	sp|O25851|NUOB_HELPY NADH-quinone oxidoreductase subunit B OS=Helicobacter pylori (strain ATCC 700392 / 26695) OX=85962 GN=nuoB PE=3 SV=1	1	3	3	3	2	2	2	2	1	1	1	1	1	2	2	1	2	2	2	2	1	1	1	1	1	2	2	1	2	2	2	2	1	1	1	1	1	2	2	1	22	22
819	P56128	P56128	argS	12	12	12	sp|P56128|SYR_HELPY Arginine--tRNA ligase OS=Helicobacter pylori (strain ATCC 700392 / 26695) OX=85962 GN=argS PE=3 SV=1	1	12	12	12	5	7	3	6	2	1	0	2	0	0	2	2	5	7	3	6	2	1	0	2	0	0	2	2	5	7	3	6	2	1	0	2	0	0	2	2	27	27
820	P56136	P56136	HP_0258	4	4	4	sp|P56136|Y258_HELPY Putative zinc metalloprotease HP_0258 OS=Helicobacter pylori (strain ATCC 700392 / 26695) OX=85962 GN=HP_0258 PE=3 SV=1	1	4	4	4	1	2	2	3	2	1	1	2	0	1	2	2	1	2	2	3	2	1	1	2	0	1	2	2	1	2	2	3	2	1	1	2	0	1	2	2	13.2	13.2
212	O25175	O25175	HP_0421	9	9	9	tr|O25175|O25175_HELPY Type 1 capsular polysaccharide biosynthesis protein J (CapJ) OS=Helicobacter pylori (strain ATCC 700392 / 26695) OX=85962 GN=HP_0421 PE=1 SV=1	1	9	9	9	5	6	4	3	3	3	2	4	1	3	3	3	5	6	4	3	3	3	2	4	1	3	3	3	5	6	4	3	3	3	2	4	1	3	3	3	29.3	29.3
822	P56138	P56138	mnmG	3	3	3	sp|P56138|MNMG_HELPY tRNA uridine 5-carboxymethylaminomethyl modification enzyme MnmG OS=Helicobacter pylori (strain ATCC 700392 / 26695) OX=85962 GN=mnmG PE=3 SV=1	1	3	3	3	0	2	1	2	2	1	0	0	0	0	1	1	0	2	1	2	2	1	0	0	0	0	1	1	0	2	1	2	2	1	0	0	0	0	1	1	4.8	4.8
417	O25582	O25582	htpX	4	4	4	sp|O25582|HTPX_HELPY Protease HtpX homolog OS=Helicobacter pylori (strain ATCC 700392 / 26695) OX=85962 GN=htpX PE=3 SV=2	1	4	4	4	1	3	2	2	2	0	1	2	2	1	3	2	1	3	2	2	2	0	1	2	2	1	3	2	1	3	2	2	2	0	1	2	2	1	3	2	19	19
824	P56140	P56140	hemC	1	1	1	sp|P56140|HEM3_HELPY Porphobilinogen deaminase OS=Helicobacter pylori (strain ATCC 700392 / 26695) OX=85962 GN=hemC PE=3 SV=1	1	1	1	1	1	1	1	1	0	0	0	0	0	0	0	0	1	1	1	1	0	0	0	0	0	0	0	0	1	1	1	1	0	0	0	0	0	0	0	0	2.6	2.6
825	P56141	P56141	trpA	3	3	3	sp|P56141|TRPA_HELPY Tryptophan synthase alpha chain OS=Helicobacter pylori (strain ATCC 700392 / 26695) OX=85962 GN=trpA PE=3 SV=1	1	3	3	3	1	1	2	3	2	0	0	0	0	1	0	0	1	1	2	3	2	0	0	0	0	1	0	0	1	1	2	3	2	0	0	0	0	1	0	0	16.8	16.8
826	P56142	P56142	trpB	7	7	7	sp|P56142|TRPB_HELPY Tryptophan synthase beta chain OS=Helicobacter pylori (strain ATCC 700392 / 26695) OX=85962 GN=trpB PE=3 SV=1	1	7	7	7	3	3	2	3	3	3	2	1	1	1	1	3	3	3	2	3	3	3	2	1	1	1	1	3	3	3	2	3	3	3	2	1	1	1	1	3	31.8	31.8
523	O25775	O25775	ybeY	2	2	2	sp|O25775|YBEY_HELPY Endoribonuclease YbeY OS=Helicobacter pylori (strain ATCC 700392 / 26695) OX=85962 GN=ybeY PE=3 SV=1	1	2	2	2	1	2	1	2	0	0	0	0	0	0	0	0	1	2	1	2	0	0	0	0	0	0	0	0	1	2	1	2	0	0	0	0	0	0	0	0	23.6	23.6
828	P56146	P56146	pheS	11	11	11	sp|P56146|SYFA_HELPY Phenylalanine--tRNA ligase alpha subunit OS=Helicobacter pylori (strain ATCC 700392 / 26695) OX=85962 GN=pheS PE=3 SV=1	1	11	11	11	4	5	7	6	3	4	2	7	3	2	4	3	4	5	7	6	3	4	2	7	3	2	4	3	4	5	7	6	3	4	2	7	3	2	4	3	41.2	41.2
829	P56149	P56149	aspA	21	21	21	sp|P56149|ASPA_HELPY Aspartate ammonia-lyase OS=Helicobacter pylori (strain ATCC 700392 / 26695) OX=85962 GN=aspA PE=3 SV=1	1	21	21	21	11	16	15	13	12	12	7	9	7	9	11	13	11	16	15	13	12	12	7	9	7	9	11	13	11	16	15	13	12	12	7	9	7	9	11	13	57.1	57.1
830	P56153	P56153	ppa	6	6	6	sp|P56153|IPYR_HELPY Inorganic pyrophosphatase OS=Helicobacter pylori (strain ATCC 700392 / 26695) OX=85962 GN=ppa PE=1 SV=1	1	6	6	6	6	5	5	4	5	3	2	3	2	2	6	4	6	5	5	4	5	3	2	3	2	2	6	4	6	5	5	4	5	3	2	3	2	2	6	4	39.9	39.9
373	O25489	O25489	HP_0809	7	7	7	tr|O25489|O25489_HELPY Flagellar protein FliL OS=Helicobacter pylori (strain ATCC 700392 / 26695) OX=85962 GN=HP_0809 PE=3 SV=1	1	7	7	7	6	6	7	3	6	2	4	3	5	5	7	6	6	6	7	3	6	2	4	3	5	5	7	6	6	6	7	3	6	2	4	3	5	5	7	6	32.8	32.8
554	O25839	O25839	HP_1242	4	4	4	tr|O25839|O25839_HELPY Uncharacterized protein OS=Helicobacter pylori (strain ATCC 700392 / 26695) OX=85962 GN=HP_1242 PE=1 SV=1	1	4	4	4	3	4	4	4	2	2	0	1	0	0	1	2	3	4	4	4	2	2	0	1	0	0	1	2	3	4	4	4	2	2	0	1	0	0	1	2	67.1	67.1
833	P56156	P56156	clpP	4	4	4	sp|P56156|CLPP_HELPY ATP-dependent Clp protease proteolytic subunit OS=Helicobacter pylori (strain ATCC 700392 / 26695) OX=85962 GN=clpP PE=1 SV=1	1	4	4	4	1	3	2	1	3	0	1	2	0	0	1	1	1	3	2	1	3	0	1	2	0	0	1	1	1	3	2	1	3	0	1	2	0	0	1	1	30.6	30.6
99	O24961	O24961	HP_0150	7	7	7	tr|O24961|O24961_HELPY Uncharacterized protein OS=Helicobacter pylori (strain ATCC 700392 / 26695) OX=85962 GN=HP_0150 PE=4 SV=1	1	7	7	7	2	6	5	2	1	1	2	3	1	2	1	2	2	6	5	2	1	1	2	3	1	2	1	2	2	6	5	2	1	1	2	3	1	2	1	2	31.6	31.6
835	P56162	P56162	pyrE	4	4	4	sp|P56162|PYRE_HELPY Orotate phosphoribosyltransferase OS=Helicobacter pylori (strain ATCC 700392 / 26695) OX=85962 GN=pyrE PE=1 SV=1	1	4	4	4	0	4	1	1	2	1	1	1	0	1	0	1	0	4	1	1	2	1	1	1	0	1	0	1	0	4	1	1	2	1	1	1	0	1	0	1	20.9	20.9
426	O25598	O25598	HP_0944	2	2	2	sp|O25598|Y944_HELPY RutC family protein HP_0944 OS=Helicobacter pylori (strain ATCC 700392 / 26695) OX=85962 GN=HP_0944 PE=3 SV=1	1	2	2	2	1	2	1	1	0	0	1	0	1	0	0	0	1	2	1	1	0	0	1	0	1	0	0	0	1	2	1	1	0	0	1	0	1	0	0	0	22.4	22.4
837	P56184	P56184	prs	10	10	10	sp|P56184|KPRS_HELPY Ribose-phosphate pyrophosphokinase OS=Helicobacter pylori (strain ATCC 700392 / 26695) OX=85962 GN=prs PE=3 SV=1	1	10	10	10	5	5	4	7	2	1	1	2	0	2	5	8	5	5	4	7	2	1	1	2	0	2	5	8	5	5	4	7	2	1	1	2	0	2	5	8	39.3	39.3
838	P56185	P56185	rnj	29	29	29	sp|P56185|RNJ_HELPY Ribonuclease J OS=Helicobacter pylori (strain ATCC 700392 / 26695) OX=85962 GN=rnj PE=1 SV=1	1	29	29	29	20	25	19	21	17	13	12	17	12	16	22	17	20	25	19	21	17	13	12	17	12	16	22	17	20	25	19	21	17	13	12	17	12	16	22	17	62.8	62.8
839	P56188	P56188	rpe	4	4	4	sp|P56188|RPE_HELPY Ribulose-phosphate 3-epimerase OS=Helicobacter pylori (strain ATCC 700392 / 26695) OX=85962 GN=rpe PE=3 SV=1	1	4	4	4	2	1	0	1	1	1	0	0	0	0	0	1	2	1	0	1	1	1	0	0	0	0	0	1	2	1	0	1	1	1	0	0	0	0	0	1	24.4	24.4
840	P56190	P56190	cstA	6	6	6	sp|P56190|CSTA_HELPY Peptide transporter CstA OS=Helicobacter pylori (strain ATCC 700392 / 26695) OX=85962 GN=cstA PE=3 SV=1	1	6	6	6	4	6	5	5	3	4	1	4	4	4	4	4	4	6	5	5	3	4	1	4	4	4	4	4	4	6	5	5	3	4	1	4	4	4	4	4	9.2	9.2
841	P56191	P56191	ddl	13	13	13	sp|P56191|DDL_HELPY D-alanine--D-alanine ligase OS=Helicobacter pylori (strain ATCC 700392 / 26695) OX=85962 GN=ddl PE=1 SV=1	1	13	13	13	6	4	7	9	5	6	1	6	5	3	6	5	6	4	7	9	5	6	1	6	5	3	6	5	6	4	7	9	5	6	1	6	5	3	6	5	39.8	39.8
842	P56195	P56195	deoB	2	2	2	sp|P56195|DEOB_HELPY Phosphopentomutase OS=Helicobacter pylori (strain ATCC 700392 / 26695) OX=85962 GN=deoB PE=3 SV=1	1	2	2	2	1	0	0	1	0	1	0	0	0	0	1	0	1	0	0	1	0	1	0	0	0	0	1	0	1	0	0	1	0	1	0	0	0	0	1	0	6.1	6.1
843	P56196	P56196	gpmI	10	10	10	sp|P56196|GPMI_HELPY 2,3-bisphosphoglycerate-independent phosphoglycerate mutase OS=Helicobacter pylori (strain ATCC 700392 / 26695) OX=85962 GN=gpmI PE=3 SV=1	1	10	10	10	4	3	6	4	6	1	1	4	3	4	2	1	4	3	6	4	6	1	1	4	3	4	2	1	4	3	6	4	6	1	1	4	3	4	2	1	26.5	26.5
723	P55986	P55986	HP_1459	2	2	2	sp|P55986|Y1459_HELPY Uncharacterized RNA pseudouridine synthase HP_1459 OS=Helicobacter pylori (strain ATCC 700392 / 26695) OX=85962 GN=HP_1459 PE=3 SV=1	1	2	2	2	2	2	2	1	0	0	0	0	0	0	0	0	2	2	2	1	0	0	0	0	0	0	0	0	2	2	2	1	0	0	0	0	0	0	0	0	11.1	11.1
845	P56396	P56396	trpS	4	4	4	sp|P56396|SYW_HELPY Tryptophan--tRNA ligase OS=Helicobacter pylori (strain ATCC 700392 / 26695) OX=85962 GN=trpS PE=3 SV=2	1	4	4	4	1	2	3	2	1	0	1	0	1	0	1	1	1	2	3	2	1	0	1	0	1	0	1	1	1	2	3	2	1	0	1	0	1	0	1	1	16.6	16.6
846	P56398	P56398	frr	4	4	4	sp|P56398|RRF_HELPY Ribosome-recycling factor OS=Helicobacter pylori (strain ATCC 700392 / 26695) OX=85962 GN=frr PE=3 SV=1	1	4	4	4	3	2	3	4	2	3	0	2	0	0	1	2	3	2	3	4	2	3	0	2	0	0	1	2	3	2	3	4	2	3	0	2	0	0	1	2	27	27
847	P56417	P56417	tyrS	12	12	12	sp|P56417|SYY_HELPY Tyrosine--tRNA ligase OS=Helicobacter pylori (strain ATCC 700392 / 26695) OX=85962 GN=tyrS PE=3 SV=1	1	12	12	12	4	8	4	7	5	4	0	7	1	2	3	8	4	8	4	7	5	4	0	7	1	2	3	8	4	8	4	7	5	4	0	7	1	2	3	8	33.8	33.8
337	O25401	O25401	HP_0694	3	3	3	tr|O25401|O25401_HELPY Uncharacterized protein OS=Helicobacter pylori (strain ATCC 700392 / 26695) OX=85962 GN=HP_0694 PE=4 SV=1	1	3	3	3	1	2	2	1	1	0	0	1	0	0	1	1	1	2	2	1	1	0	0	1	0	0	1	1	1	2	2	1	1	0	0	1	0	0	1	1	14	14
849	P56419	P56419	def	6	6	6	sp|P56419|DEF_HELPY Peptide deformylase OS=Helicobacter pylori (strain ATCC 700392 / 26695) OX=85962 GN=def PE=3 SV=1	1	6	6	6	2	3	1	2	1	2	0	0	0	0	0	0	2	3	1	2	1	2	0	0	0	0	0	0	2	3	1	2	1	2	0	0	0	0	0	0	62.1	62.1
850	P56420	P56420	tig	30	30	30	sp|P56420|TIG_HELPY Trigger factor OS=Helicobacter pylori (strain ATCC 700392 / 26695) OX=85962 GN=tig PE=3 SV=1	1	30	30	30	24	25	17	24	20	18	9	15	12	12	21	15	24	25	17	24	20	18	9	15	12	12	21	15	24	25	17	24	20	18	9	15	12	12	21	15	61.2	61.2
851	P56421	P56421	mog	3	3	3	sp|P56421|MOG_HELPY Molybdopterin adenylyltransferase OS=Helicobacter pylori (strain ATCC 700392 / 26695) OX=85962 GN=mog PE=3 SV=1	1	3	3	3	0	2	1	2	0	0	0	0	0	0	0	1	0	2	1	2	0	0	0	0	0	0	0	1	0	2	1	2	0	0	0	0	0	0	0	1	18.8	18.8
852	P56427	P56427	motB	4	4	4	sp|P56427|MOTB_HELPY Motility protein B OS=Helicobacter pylori (strain ATCC 700392 / 26695) OX=85962 GN=motB PE=1 SV=1	1	4	4	4	1	1	1	2	0	0	1	0	0	1	0	0	1	1	1	2	0	0	1	0	0	1	0	0	1	1	1	2	0	0	1	0	0	1	0	0	21	21
853	P56429	P56429	hom	2	2	2	sp|P56429|DHOM_HELPY Homoserine dehydrogenase OS=Helicobacter pylori (strain ATCC 700392 / 26695) OX=85962 GN=hom PE=3 SV=1	1	2	2	2	0	0	0	0	1	1	0	0	0	0	0	0	0	0	0	0	1	1	0	0	0	0	0	0	0	0	0	0	1	1	0	0	0	0	0	0	5.9	5.9
854	P56431	P56431	trxB	17	17	17	sp|P56431|TRXB_HELPY Thioredoxin reductase OS=Helicobacter pylori (strain ATCC 700392 / 26695) OX=85962 GN=trxB PE=1 SV=1	1	17	17	17	13	13	13	15	11	6	4	5	4	7	9	8	13	13	13	15	11	6	4	5	4	7	9	8	13	13	13	15	11	6	4	5	4	7	9	8	67.2	67.2
420	O25585	O25585	HP_0931	1	1	1	tr|O25585|O25585_HELPY Uncharacterized protein OS=Helicobacter pylori (strain ATCC 700392 / 26695) OX=85962 GN=HP_0931 PE=4 SV=1	1	1	1	1	1	1	1	1	0	0	0	0	0	0	0	0	1	1	1	1	0	0	0	0	0	0	0	0	1	1	1	1	0	0	0	0	0	0	0	0	11	11
856	P56453	P56453	glyQ	5	5	5	sp|P56453|SYGA_HELPY Glycine--tRNA ligase alpha subunit OS=Helicobacter pylori (strain ATCC 700392 / 26695) OX=85962 GN=glyQ PE=3 SV=1	1	5	5	5	1	4	3	4	2	1	1	1	0	2	0	2	1	4	3	4	2	1	1	1	0	2	0	2	1	4	3	4	2	1	1	1	0	2	0	2	18.8	18.8
857	P56454	P56454	glyS	19	19	19	sp|P56454|SYGB_HELPY Glycine--tRNA ligase beta subunit OS=Helicobacter pylori (strain ATCC 700392 / 26695) OX=85962 GN=glyS PE=3 SV=1	1	19	19	19	7	7	8	10	5	5	1	2	2	2	7	3	7	7	8	10	5	5	1	2	2	2	7	3	7	7	8	10	5	5	1	2	2	2	7	3	33.5	33.5
858	P56455	P56455	hisS	11	11	11	sp|P56455|SYH_HELPY Histidine--tRNA ligase OS=Helicobacter pylori (strain ATCC 700392 / 26695) OX=85962 GN=hisS PE=3 SV=1	1	11	11	11	6	8	8	10	7	3	1	3	2	1	5	4	6	8	8	10	7	3	1	3	2	1	5	4	6	8	8	10	7	3	1	3	2	1	5	4	30.5	30.5
859	P56456	P56456	ileS	31	31	31	sp|P56456|SYI_HELPY Isoleucine--tRNA ligase OS=Helicobacter pylori (strain ATCC 700392 / 26695) OX=85962 GN=ileS PE=3 SV=1	1	31	31	31	13	17	15	17	20	9	6	12	6	9	16	14	13	17	15	17	20	9	6	12	6	9	16	14	13	17	15	17	20	9	6	12	6	9	16	14	51.4	51.4
860	P56457	P56457	leuS	24	24	24	sp|P56457|SYL_HELPY Leucine--tRNA ligase OS=Helicobacter pylori (strain ATCC 700392 / 26695) OX=85962 GN=leuS PE=3 SV=1	1	24	24	24	9	13	14	14	13	10	1	6	5	4	8	7	9	13	14	14	13	10	1	6	5	4	8	7	9	13	14	14	13	10	1	6	5	4	8	7	33	33
861	P56458	P56458	serS	12	12	12	sp|P56458|SYS_HELPY Serine--tRNA ligase OS=Helicobacter pylori (strain ATCC 700392 / 26695) OX=85962 GN=serS PE=3 SV=1	1	12	12	12	6	5	5	3	5	8	1	2	2	2	3	5	6	5	5	3	5	8	1	2	2	2	3	5	6	5	5	3	5	8	1	2	2	2	3	5	31.3	31.3
836	P56176	P56176	nnr	4	4	4	sp|P56176|NNR_HELPY Bifunctional NAD(P)H-hydrate repair enzyme Nnr OS=Helicobacter pylori (strain ATCC 700392 / 26695) OX=85962 GN=nnr PE=1 SV=1	1	4	4	4	2	3	1	1	0	0	0	0	0	1	1	1	2	3	1	1	0	0	0	0	0	1	1	1	2	3	1	1	0	0	0	0	0	1	1	1	10.5	10.5
780	P56067	P56067	cysM	5	5	5	sp|P56067|CYSM_HELPY Cysteine synthase OS=Helicobacter pylori (strain ATCC 700392 / 26695) OX=85962 GN=cysM PE=1 SV=1	1	5	5	5	2	2	2	2	1	0	0	0	0	0	1	1	2	2	2	2	1	0	0	0	0	0	1	1	2	2	2	2	1	0	0	0	0	0	1	1	27.1	27.1
864	P56462	P56462	folE	3	3	3	sp|P56462|GCH1_HELPY GTP cyclohydrolase 1 OS=Helicobacter pylori (strain ATCC 700392 / 26695) OX=85962 GN=folE PE=3 SV=1	1	3	3	3	0	3	0	0	0	1	0	1	0	0	0	1	0	3	0	0	0	1	0	1	0	0	0	1	0	3	0	0	0	1	0	1	0	0	0	1	18.3	18.3
865	P56463	P56463	deoD	4	4	4	sp|P56463|DEOD_HELPY Purine nucleoside phosphorylase DeoD-type OS=Helicobacter pylori (strain ATCC 700392 / 26695) OX=85962 GN=deoD PE=1 SV=1	1	4	4	4	1	4	4	4	3	1	1	1	0	0	3	0	1	4	4	4	3	1	1	1	0	0	3	0	1	4	4	4	3	1	1	1	0	0	3	0	21.9	21.9
866	P56464	P56464	acpP	2	2	2	sp|P56464|ACP_HELPY Acyl carrier protein OS=Helicobacter pylori (strain ATCC 700392 / 26695) OX=85962 GN=acpP PE=3 SV=1	1	2	2	2	2	2	2	2	2	1	2	2	2	2	1	2	2	2	2	2	2	1	2	2	2	2	1	2	2	2	2	2	2	1	2	2	2	2	1	2	26.9	26.9
867	P56466	P56466	rho	13	13	13	sp|P56466|RHO_HELPY Transcription termination factor Rho OS=Helicobacter pylori (strain ATCC 700392 / 26695) OX=85962 GN=rho PE=3 SV=1	1	13	13	13	3	8	5	8	7	6	0	1	0	1	4	5	3	8	5	8	7	6	0	1	0	1	4	5	3	8	5	8	7	6	0	1	0	1	4	5	37.2	37.2
868	P56467	P56467	folD	2	2	2	sp|P56467|FOLD_HELPY Bifunctional protein FolD OS=Helicobacter pylori (strain ATCC 700392 / 26695) OX=85962 GN=folD PE=3 SV=2	1	2	2	2	0	1	1	2	1	0	0	0	0	0	0	0	0	1	1	2	1	0	0	0	0	0	0	0	0	1	1	2	1	0	0	0	0	0	0	0	8.3	8.3
869	P56468	P56468	purB	4	4	4	sp|P56468|PUR8_HELPY Adenylosuccinate lyase OS=Helicobacter pylori (strain ATCC 700392 / 26695) OX=85962 GN=purB PE=3 SV=1	1	4	4	4	1	2	0	2	0	0	0	0	0	0	0	0	1	2	0	2	0	0	0	0	0	0	0	0	1	2	0	2	0	0	0	0	0	0	0	0	10.7	10.7
138	O25020	O25020	HP_0234	2	2	2	tr|O25020|O25020_HELPY Conserved hypothetical integral membrane protein OS=Helicobacter pylori (strain ATCC 700392 / 26695) OX=85962 GN=HP_0234 PE=4 SV=1	1	2	2	2	2	2	2	2	0	0	1	1	0	1	0	1	2	2	2	2	0	0	1	1	0	1	0	1	2	2	2	2	0	0	1	1	0	1	0	1	14.8	14.8
871	P60325	P60325	rpoZ	5	5	5	sp|P60325|RPOZ_HELPY DNA-directed RNA polymerase subunit omega OS=Helicobacter pylori (strain ATCC 700392 / 26695) OX=85962 GN=rpoZ PE=3 SV=1	1	5	5	5	1	3	2	3	1	1	1	1	3	1	1	1	1	3	2	3	1	1	1	1	3	1	1	1	1	3	2	3	1	1	1	1	3	1	1	1	50	50
872	P64101	P64101	HP_1446	12	12	12	sp|P64101|EXDL2_HELPY Putative biopolymer transport protein ExbD-like 2 OS=Helicobacter pylori (strain ATCC 700392 / 26695) OX=85962 GN=HP_1446 PE=3 SV=1	1	12	12	12	7	8	9	7	8	7	4	8	5	5	7	6	7	8	9	7	8	7	4	8	5	5	7	6	7	8	9	7	8	7	4	8	5	5	7	6	64.7	64.7
873	P64275	P64275	greA	5	5	5	sp|P64275|GREA_HELPY Transcription elongation factor GreA OS=Helicobacter pylori (strain ATCC 700392 / 26695) OX=85962 GN=greA PE=3 SV=1	1	5	5	5	2	3	4	3	4	2	3	3	3	2	2	4	2	3	4	3	4	2	3	3	3	2	2	4	2	3	4	3	4	2	3	3	3	2	2	4	56.7	56.7
874	P64382	P64382	HP_0404	3	3	3	sp|P64382|YHIT_HELPY Uncharacterized HIT-like protein HP_0404 OS=Helicobacter pylori (strain ATCC 700392 / 26695) OX=85962 GN=HP_0404 PE=1 SV=1	1	3	3	3	1	1	2	3	2	0	0	1	0	0	1	1	1	1	2	3	2	0	0	1	0	0	1	1	1	1	2	3	2	0	0	1	0	0	1	1	26.9	26.9
875	P64649	P64649	HP_0031	5	5	5	sp|P64649|Y031_HELPY Universal stress protein HP_0031 OS=Helicobacter pylori (strain ATCC 700392 / 26695) OX=85962 GN=HP_0031 PE=3 SV=1	1	5	5	5	1	4	4	5	2	1	1	1	1	1	0	1	1	4	4	5	2	1	1	1	1	1	0	1	1	4	4	5	2	1	1	1	1	1	0	1	57.7	57.7
876	P64655	P64655	HP_0135	3	3	3	sp|P64655|Y135_HELPY Uncharacterized protein HP_0135 OS=Helicobacter pylori (strain ATCC 700392 / 26695) OX=85962 GN=HP_0135 PE=3 SV=1	1	3	3	3	0	3	2	0	2	1	0	1	1	1	1	1	0	3	2	0	2	1	0	1	1	1	1	1	0	3	2	0	2	1	0	1	1	1	1	1	52.3	52.3
877	P64663	P64663	HP_0664	4	4	4	sp|P64663|Y664_HELPY UPF0763 protein HP_0664 OS=Helicobacter pylori (strain ATCC 700392 / 26695) OX=85962 GN=HP_0664 PE=3 SV=1	1	4	4	4	2	2	3	2	1	0	0	1	1	1	1	1	2	2	3	2	1	0	0	1	1	1	1	1	2	2	3	2	1	0	0	1	1	1	1	1	39.8	39.8
878	P64665	P64665	HP_1531	6	6	6	sp|P64665|Y1531_HELPY Uncharacterized protein HP_1531 OS=Helicobacter pylori (strain ATCC 700392 / 26695) OX=85962 GN=HP_1531 PE=1 SV=1	1	6	6	6	2	3	4	4	2	2	3	3	2	4	3	1	2	3	4	4	2	2	3	3	2	4	3	1	2	3	4	4	2	2	3	3	2	4	3	1	72.2	72.2
879	P65108	P65108	infA	2	2	2	sp|P65108|IF1_HELPY Translation initiation factor IF-1 OS=Helicobacter pylori (strain ATCC 700392 / 26695) OX=85962 GN=infA PE=3 SV=2	1	2	2	2	0	0	1	0	0	0	1	0	1	0	0	1	0	0	1	0	0	0	1	0	1	0	0	1	0	0	1	0	0	0	1	0	1	0	0	1	29.2	29.2
880	P65185	P65185	ispH	2	2	2	sp|P65185|ISPH_HELPY 4-hydroxy-3-methylbut-2-enyl diphosphate reductase OS=Helicobacter pylori (strain ATCC 700392 / 26695) OX=85962 GN=ispH PE=3 SV=1	1	2	2	2	1	0	0	2	0	0	0	1	0	0	0	0	1	0	0	2	0	0	0	1	0	0	0	0	1	0	0	2	0	0	0	1	0	0	0	0	10.9	10.9
881	P65410	P65410	motA	8	8	8	sp|P65410|MOTA_HELPY Motility protein A OS=Helicobacter pylori (strain ATCC 700392 / 26695) OX=85962 GN=motA PE=3 SV=1	1	8	8	8	5	5	5	7	5	4	1	6	3	4	7	7	5	5	5	7	5	4	1	6	3	4	7	7	5	5	5	7	5	4	1	6	3	4	7	7	29.2	29.2
882	P66052	P66052	rplK	8	8	8	sp|P66052|RL11_HELPY 50S ribosomal protein L11 OS=Helicobacter pylori (strain ATCC 700392 / 26695) OX=85962 GN=rplK PE=3 SV=1	1	8	8	8	3	8	6	5	3	2	1	5	2	3	5	4	3	8	6	5	3	2	1	5	2	3	5	4	3	8	6	5	3	2	1	5	2	3	5	4	55.3	55.3
883	P66119	P66119	rplW	6	6	6	sp|P66119|RL23_HELPY 50S ribosomal protein L23 OS=Helicobacter pylori (strain ATCC 700392 / 26695) OX=85962 GN=rplW PE=3 SV=1	1	6	6	6	3	4	5	5	5	5	3	4	2	2	5	2	3	4	5	5	5	5	3	4	2	2	5	2	3	4	5	5	5	5	3	4	2	2	5	2	59.1	59.1
884	P66185	P66185	rpmE	2	2	2	sp|P66185|RL31_HELPY 50S ribosomal protein L31 OS=Helicobacter pylori (strain ATCC 700392 / 26695) OX=85962 GN=rpmE PE=3 SV=1	1	2	2	2	2	2	2	2	1	1	0	2	1	0	1	1	2	2	2	2	1	1	0	2	1	0	1	1	2	2	2	2	1	1	0	2	1	0	1	1	41.8	41.8
885	P66328	P66328	rpsJ	5	5	5	sp|P66328|RS10_HELPY 30S ribosomal protein S10 OS=Helicobacter pylori (strain ATCC 700392 / 26695) OX=85962 GN=rpsJ PE=3 SV=1	1	5	5	5	5	5	5	5	4	4	4	5	4	3	4	4	5	5	5	5	4	4	4	5	4	3	4	4	5	5	5	5	4	4	4	5	4	3	4	4	51	51
886	P66449	P66449	rpsQ	3	3	3	sp|P66449|RS17_HELPY 30S ribosomal protein S17 OS=Helicobacter pylori (strain ATCC 700392 / 26695) OX=85962 GN=rpsQ PE=3 SV=1	1	3	3	3	1	1	1	2	2	1	0	2	0	0	1	1	1	1	1	2	2	1	0	2	0	0	1	1	1	1	1	2	2	1	0	2	0	0	1	1	34.9	34.9
887	P66459	P66459	rpsR	3	3	3	sp|P66459|RS18_HELPY 30S ribosomal protein S18 OS=Helicobacter pylori (strain ATCC 700392 / 26695) OX=85962 GN=rpsR PE=1 SV=1	1	3	3	3	1	1	1	1	1	1	0	1	0	0	2	2	1	1	1	1	1	1	0	1	0	0	2	2	1	1	1	1	1	1	0	1	0	0	2	2	29.4	29.4
888	P66572	P66572	rpsE	6	6	6	sp|P66572|RS5_HELPY 30S ribosomal protein S5 OS=Helicobacter pylori (strain ATCC 700392 / 26695) OX=85962 GN=rpsE PE=3 SV=2	1	6	6	6	3	4	6	4	3	3	2	1	2	2	2	2	3	4	6	4	3	3	2	1	2	2	2	2	3	4	6	4	3	3	2	1	2	2	2	2	44.9	44.9
889	P66609	P66609	rpsG	8	8	8	sp|P66609|RS7_HELPY 30S ribosomal protein S7 OS=Helicobacter pylori (strain ATCC 700392 / 26695) OX=85962 GN=rpsG PE=3 SV=1	1	8	8	8	3	6	3	4	2	6	2	2	2	2	4	3	3	6	3	4	2	6	2	2	2	2	4	3	3	6	3	4	2	6	2	2	2	2	4	3	41.3	41.3
890	P66621	P66621	rpsH	6	6	6	sp|P66621|RS8_HELPY 30S ribosomal protein S8 OS=Helicobacter pylori (strain ATCC 700392 / 26695) OX=85962 GN=rpsH PE=3 SV=1	1	6	6	6	3	3	3	1	1	2	4	2	2	2	4	2	3	3	3	1	1	2	4	2	2	2	4	2	3	3	3	1	1	2	4	2	2	2	4	2	51.9	51.9
891	P66637	P66637	rpsI	5	5	5	sp|P66637|RS9_HELPY 30S ribosomal protein S9 OS=Helicobacter pylori (strain ATCC 700392 / 26695) OX=85962 GN=rpsI PE=3 SV=1	1	5	5	5	3	4	5	4	3	4	2	3	2	4	4	4	3	4	5	4	3	4	2	3	2	4	4	4	3	4	5	4	3	4	2	3	2	4	4	4	48.8	48.8
892	P66928	P66928	trxA	6	6	6	sp|P66928|THIO_HELPY Thioredoxin OS=Helicobacter pylori (strain ATCC 700392 / 26695) OX=85962 GN=trxA PE=1 SV=1	1	6	6	6	4	6	6	5	5	5	3	4	4	5	5	4	4	6	6	5	5	5	3	4	4	5	5	4	4	6	6	5	5	5	3	4	4	5	5	4	64.2	64.2
893	P69996	P69996	ureB	27	27	27	sp|P69996|URE1_HELPY Urease subunit beta OS=Helicobacter pylori (strain ATCC 700392 / 26695) OX=85962 GN=ureB PE=1 SV=1	1	27	27	27	20	23	17	25	19	17	20	16	15	19	18	21	20	23	17	25	19	17	20	16	15	19	18	21	20	23	17	25	19	17	20	16	15	19	18	21	68.5	68.5
894	P71403	P71403	cheY1	6	6	6	sp|P71403|CHEY1_HELPY Chemotaxis protein CheY1 OS=Helicobacter pylori (strain ATCC 700392 / 26695) OX=85962 GN=cheY1 PE=1 SV=2	1	6	6	6	6	4	3	4	5	3	1	2	3	3	4	4	6	4	3	4	5	3	1	2	3	3	4	4	6	4	3	4	5	3	1	2	3	3	4	4	58.9	58.9
895	P71404	P71404	clpB	37	37	37	sp|P71404|CLPB_HELPY Chaperone protein ClpB OS=Helicobacter pylori (strain ATCC 700392 / 26695) OX=85962 GN=clpB PE=3 SV=2	1	37	37	37	25	31	31	29	25	19	14	20	16	19	26	21	25	31	31	29	25	19	14	20	16	19	26	21	25	31	31	29	25	19	14	20	16	19	26	21	53.2	53.2
896	P71405	P71405	cysE	2	2	2	sp|P71405|CYSE_HELPY Serine acetyltransferase OS=Helicobacter pylori (strain ATCC 700392 / 26695) OX=85962 GN=cysE PE=3 SV=2	1	2	2	2	2	0	2	1	1	0	1	1	1	2	2	1	2	0	2	1	1	0	1	1	1	2	2	1	2	0	2	1	1	0	1	1	1	2	2	1	18.1	18.1
897	P71408	P71408	ftsH	17	17	17	sp|P71408|FTSH_HELPY ATP-dependent zinc metalloprotease FtsH OS=Helicobacter pylori (strain ATCC 700392 / 26695) OX=85962 GN=ftsH PE=1 SV=2	1	17	17	17	10	13	11	12	7	7	2	7	6	2	6	7	10	13	11	12	7	7	2	7	6	2	6	7	10	13	11	12	7	7	2	7	6	2	6	7	40.7	40.7
898	P77872	P77872	katA	25	25	25	sp|P77872|CATA_HELPY Catalase OS=Helicobacter pylori (strain ATCC 700392 / 26695) OX=85962 GN=katA PE=1 SV=2	1	25	25	25	21	21	23	23	21	19	18	18	17	18	19	19	21	21	23	23	21	19	18	18	17	18	19	19	21	21	23	23	21	19	18	18	17	18	19	19	62.6	62.6
899	P94842	P94842	ybgC	2	2	2	sp|P94842|YBGC_HELPY Acyl-CoA thioesterase YbgC OS=Helicobacter pylori (strain ATCC 700392 / 26695) OX=85962 GN=ybgC PE=1 SV=2	1	2	2	2	2	1	1	1	0	0	0	1	1	0	1	1	2	1	1	1	0	0	0	1	1	0	1	1	2	1	1	1	0	0	0	1	1	0	1	1	23.3	23.3
900	P94844	P94844	dapB	11	11	11	sp|P94844|DAPB_HELPY 4-hydroxy-tetrahydrodipicolinate reductase OS=Helicobacter pylori (strain ATCC 700392 / 26695) OX=85962 GN=dapB PE=1 SV=2	1	11	11	11	4	6	4	5	4	3	0	3	3	4	5	6	4	6	4	5	4	3	0	3	3	4	5	6	4	6	4	5	4	3	0	3	3	4	5	6	53.5	53.5
901	P94845	P94845	glnA	26	26	26	sp|P94845|GLN1B_HELPY Glutamine synthetase OS=Helicobacter pylori (strain ATCC 700392 / 26695) OX=85962 GN=glnA PE=1 SV=2	1	26	26	26	13	19	18	15	18	11	10	13	10	13	13	12	13	19	18	15	18	11	10	13	10	13	13	12	13	19	18	15	18	11	10	13	10	13	13	12	54.9	54.9
902	P94851	P94851	HP_1488	9	9	9	sp|P94851|AN36_HELPY 36 kDa antigen OS=Helicobacter pylori (strain ATCC 700392 / 26695) OX=85962 GN=HP_1488 PE=3 SV=2	1	9	9	9	7	6	4	4	4	7	5	5	3	2	5	5	7	6	4	4	4	7	5	5	3	2	5	5	7	6	4	4	4	7	5	5	3	2	5	5	38.6	38.6
903	P96551	P96551	gltX1	13	13	13	sp|P96551|SYE1_HELPY Glutamate--tRNA ligase 1 OS=Helicobacter pylori (strain ATCC 700392 / 26695) OX=85962 GN=gltX1 PE=3 SV=2	1	13	13	13	5	10	5	9	5	4	2	4	2	3	2	2	5	10	5	9	5	4	2	4	2	3	2	2	5	10	5	9	5	4	2	4	2	3	2	2	33	33
904	P97227	P97227	cagS	3	3	3	sp|P97227|CAGS_HELPY CAG pathogenicity island protein 13 OS=Helicobacter pylori (strain ATCC 700392 / 26695) OX=85962 GN=cagS PE=1 SV=2	1	3	3	3	2	2	2	2	1	1	0	0	0	0	0	1	2	2	2	2	1	1	0	0	0	0	0	1	2	2	2	2	1	1	0	0	0	0	0	1	25	25
905	P97245	P97245	cagT	13	13	13	sp|P97245|CAGT_HELPY CAG pathogenicity island protein 12 OS=Helicobacter pylori (strain ATCC 700392 / 26695) OX=85962 GN=cagT PE=1 SV=2	1	13	13	13	6	11	12	10	8	3	3	8	3	5	9	9	6	11	12	10	8	3	3	8	3	5	9	9	6	11	12	10	8	3	3	8	3	5	9	9	51.4	51.4
906	Q09064	Q09064	ureE	6	6	6	sp|Q09064|UREE_HELPY Urease accessory protein UreE OS=Helicobacter pylori (strain ATCC 700392 / 26695) OX=85962 GN=ureE PE=1 SV=2	1	6	6	6	4	4	3	3	2	1	1	2	1	1	3	2	4	4	3	3	2	1	1	2	1	1	3	2	4	4	3	3	2	1	1	2	1	1	3	2	49.4	49.4
907	Q09065	Q09065	ureF	8	8	8	sp|Q09065|UREF_HELPY Urease accessory protein UreF OS=Helicobacter pylori (strain ATCC 700392 / 26695) OX=85962 GN=ureF PE=1 SV=2	1	8	8	8	4	5	5	5	4	0	2	2	2	4	2	3	4	5	5	5	4	0	2	2	2	4	2	3	4	5	5	5	4	0	2	2	2	4	2	3	42.9	42.9
912	Q48255	Q48255	aroQ	2	2	2	sp|Q48255|AROQ_HELPY 3-dehydroquinate dehydratase OS=Helicobacter pylori (strain ATCC 700392 / 26695) OX=85962 GN=aroQ PE=1 SV=2	1	2	2	2	1	2	1	0	1	0	0	0	0	0	0	0	1	2	1	0	1	0	0	0	0	0	0	0	1	2	1	0	1	0	0	0	0	0	0	0	15.6	15.6
909	Q09067	Q09067	ureH	8	8	8	sp|Q09067|UREH_HELPY Urease accessory protein UreH OS=Helicobacter pylori (strain ATCC 700392 / 26695) OX=85962 GN=ureH PE=1 SV=2	1	8	8	8	6	5	4	5	3	4	0	5	1	3	2	4	6	5	4	5	3	4	0	5	1	3	2	4	6	5	4	5	3	4	0	5	1	3	2	4	45.7	45.7
910	Q48248	Q48248	cdh	4	4	4	sp|Q48248|CDH_HELPY CDP-diacylglycerol pyrophosphatase OS=Helicobacter pylori (strain ATCC 700392 / 26695) OX=85962 GN=cdh PE=3 SV=2	1	4	4	4	1	3	2	2	2	2	1	2	0	1	2	3	1	3	2	2	2	2	1	2	0	1	2	3	1	3	2	2	2	2	1	2	0	1	2	3	22.5	22.5
911	Q48252	Q48252	cagE	12	12	12	sp|Q48252|CAGE_HELPY Type IV secretion system protein CagE OS=Helicobacter pylori (strain ATCC 700392 / 26695) OX=85962 GN=cagE PE=1 SV=2	1	12	12	12	1	9	4	7	1	2	2	3	2	2	5	5	1	9	4	7	1	2	2	3	2	2	5	5	1	9	4	7	1	2	2	3	2	2	5	5	13.6	13.6
423	O25595	O25595	alr	2	2	2	sp|O25595|ALR_HELPY Alanine racemase OS=Helicobacter pylori (strain ATCC 700392 / 26695) OX=85962 GN=alr PE=3 SV=1	1	2	2	2	2	2	2	1	0	0	0	0	0	0	0	0	2	2	2	1	0	0	0	0	0	0	0	0	2	2	2	1	0	0	0	0	0	0	0	0	8	8
913	Q48262	Q48262	nixA	3	3	3	sp|Q48262|NIXA_HELPY High-affinity nickel-transport protein NixA OS=Helicobacter pylori (strain ATCC 700392 / 26695) OX=85962 GN=nixA PE=1 SV=2	1	3	3	3	2	3	3	2	3	2	1	3	2	2	3	2	2	3	3	2	3	2	1	3	2	2	3	2	2	3	3	2	3	2	1	3	2	2	3	2	12.1	12.1
914	Q48271	Q48271	copP	2	2	2	sp|Q48271|COPP_HELPY COP-associated protein OS=Helicobacter pylori (strain ATCC 700392 / 26695) OX=85962 GN=copP PE=1 SV=2	1	2	2	2	1	2	1	2	2	1	1	1	2	1	2	0	1	2	1	2	2	1	1	1	2	1	2	0	1	2	1	2	2	1	1	1	2	1	2	0	48.5	48.5
915	Q59465	Q59465	cadA	20	20	20	sp|Q59465|HMCT_HELPY Cadmium, zinc and cobalt-transporting ATPase OS=Helicobacter pylori (strain ATCC 700392 / 26695) OX=85962 GN=cadA PE=1 SV=2	1	20	20	20	10	16	15	16	13	8	6	13	10	8	14	13	10	16	15	16	13	8	6	13	10	8	14	13	10	16	15	16	13	8	6	13	10	8	14	13	36.2	36.2
[truncated: 80 more columns]
