# Supplementary material for: HopE and HopD Porin-Mediated Drug Influx Contributes to Intrinsic Antimicrobial Susceptibility and Inhibits Streptomycin Resistance Acquisition by Natural Transformation in Helicobacter pylori
Source: Microbiol Spectr. 2022 Mar 2;10(2):e01987-21. doi: 10.1128/spectrum.01987-21 (PMC9045298; doi:10.1128/spectrum.01987-21)
Supplement: SUPPLEMENTAL FILE 8 — Supplemental material. Download SPECTRUM01987-21_Supp_8_seq16.xlsx, XLSX file, 1.3 MB [file spectrum01987-21_supp_8_seq16.xlsx]

## Sheet: Figure 1A
Figure 1A
E-test for WT and five porin-deleted strains against MTZ, AMX, CLR, Tc and RIF.

## Sheet: Figure 1B-H
Figure 1B-H
MIC values by an agar dilution method of WT strain and five porin-deletion mutants.
26695 variants
	MIC Metronidazole [µg/ml]
Strains	Replicate 1	Replicate 2	Replicate 3	Mean	SD	P
WT	0.002	0.002	0.002	0.002	0
∆hopA		0.002	0.004	0.003	0.00141421	0.2722
∆hopB	0.002	0.002	0.008	0.004	0.0034641	0.3739
∆hopC		0.004	0.002	0.003	0.00141421	0.2722
∆hopD	0.004	0.008	0.004	0.00533333	0.0023094	0.0668
∆hopE	4	4	2	3.33333	1.1547	0.0075
	MIC Amoxicillin [µg/ml]
Strains	Replicate 1	Replicate 2	Replicate 3	Mean	SD	P
WT	0.002	0.002	0.002	0.002	0
∆hopA	0.004	0.008	0.004	0.00533333	0.0023094	0.0668
∆hopB	0.002	0.002	0.004	0.00266667	0.0011547	0.3739
∆hopC	0.002	0.004	0.002	0.00266667	0.0011547	0.3739
∆hopD	0.031	0.016	0.008	0.0183333	0.0116762	0.0725
∆hopE	0.016	0.016	0.004	0.012	0.0069282	0.0668
	MIC Clarithromycin [µg/ml]
Strains	Replicate 1	Replicate 2	Replicate 3	Mean	SD	P
WT	0.008	0.008	0.004	0.00666667	0.0023094
∆hopA	0.016	0.004	0.004	0.008	0.0069282	0.7676
∆hopB	0.002	0.004	0.004	0.00333333	0.0011547	0.089
∆hopC	0.004	0.002	0.002	0.00266667	0.0011547	0.055
∆hopD	0.031	0.016	0.063	0.0366667	0.0240069	0.0975
∆hopE	0.063	0.031	0.031	0.0416667	0.0184752	0.0312
	MIC Levofloxacin [µg/ml]
Strains	Replicate 1	Replicate 2	Replicate 3	Mean	SD	P
WT	0.002	0.002	0.004	0.00266667	0.0011547
∆hopA		0.004	0.004	0.004	0	0.2191
∆hopB	0.002	0.004	0.002	0.00266667	0.0011547	>0.9999
∆hopC	0.002	0.008	0.002	0.004	0.0034641	0.5614
∆hopD	0.031	0.063	0.063	0.0523333	0.0184752	0.0097
∆hopE	0.063	0.063	0.125	0.0836667	0.0357957	0.0173
	MIC Tetracycline [µg/ml]
Strains	Replicate 1	Replicate 2	Replicate 3	Mean	SD	P
WT	0.008	0.008	0.002	0.006	0.0034641
∆hopA	0.004	0.008	0.004	0.00533333	0.0023094	0.7953
∆hopB	0.002	0.002	0.004	0.00266667	0.0011547	0.189
∆hopC	0.002	0.004	0.002	0.00266667	0.0011547	0.189
∆hopD	0.031	0.063	0.031	0.0416667	0.0184752	0.0303
∆hopE	0.063	0.063	0.125	0.0836667	0.0357957	0.0201
	MIC Rifampin [µg/ml]
Strains	Replicate 1	Replicate 2	Replicate 3	Mean	SD	P
WT	0.002	0.004	0.002	0.00266667	0.0011547
∆hopA	0.002		0.004	0.003	0.00141421	0.7888
∆hopB	0.004	0.004	0.004	0.004	0	0.1161
∆hopC	0.002	0.002	0.004	0.00266667	0.0011547	>0.9999
∆hopD	0.25	1	0.5	0.583333	0.381881	0.0052
∆hopE	0.25	0.25	0.125	0.208333	0.0721688	0.4561
	MIC Streptomycin [µg/ml]
Strains	Replicate 1	Replicate 2	Replicate 3	Mean	SD	P
WT	0.031	0.031	0.125	0.0623333	0.0542709
∆hopA	0.125	0.25	0.125	0.166667	0.0721688	0.1159
∆hopB	0.25	0.125	0.125	0.166667	0.0721688	0.1159
∆hopC		0.031	0.063	0.047	0.0226274	0.7403
∆hopD	8	4	4	5.33333	2.3094	0.0168
∆hopE	4	8	8	6.66667	2.3094	0.0078

## Sheet: Figure 1I-W
Figure 1I-W
No antibiotics	OD600
Time (h)	WT			ΔHopD			ΔHopE
0	0.035	0.04	0.049	0.055	0.03	0.059	0.035	0.052	0.049
5	0.037	0.022	0.04	0.047	0.042	0.03	0.037	0.052	0.02
10	0.059	0.05	0.037	0.039	0.03	0.017	0.039	0.046	0.064
15	0.081	0.062	0.066	0.041	0.032	0.026	0.047	0.062	0.051
20	0.087	0.077	0.079	0.067	0.057	0.059	0.059	0.067	0.079
25	0.101	0.092	0.084	0.101	0.072	0.034	0.128	0.14	0.114
30	0.118	0.126	0.203	0.108	0.116	0.193	0.2068	0.161	0.113
35	0.121	0.194	0.1	0.111	0.244	0.09	0.261	0.257	0.197
40	0.238	0.208	0.27	0.118	0.208	0.29	0.3828	0.273	0.208
45	0.306	0.288	0.333	0.276	0.228	0.383	0.426	0.299	0.382
50	0.372	0.431	0.305	0.312	0.431	0.275	0.464	0.471	0.376
55	0.494	0.51	0.478	0.434	0.55	0.468	0.583	0.5	0.579
60	0.608	0.62	0.505	0.638	0.65	0.555	0.5	0.622	0.654
65	0.634	0.626	0.617	0.664	0.656	0.647	0.682	0.602	0.656
70	0.743	0.67	0.626	0.733	0.66	0.616	0.689	0.68	0.725
75	0.674	0.72	0.693	0.694	0.74	0.713	0.701	0.635	0.792
80	0.654	0.709	0.673	0.684	0.749	0.603	0.716	0.733	0.867
P(Time=80 h)				>0.9999			0.1377
Levofloxacin 0.01 µg/ml	OD600
Time (h)	WT			ΔHopD			ΔHopE
0	0.054	0.051	0.063	0.035	0.04	0.039	0.055	0.02	0.049
5	0.037	0.032	0.033	0.047	0.032	0.03	0.047	0.042	0.07
10	0.039	0.037	0.036	0.079	0.07	0.057	0.039	0.046	0.064
15	0.037	0.039	0.039	0.091	0.082	0.076	0.047	0.062	0.051
20	0.039	0.032	0.034	0.097	0.087	0.089	0.059	0.067	0.079
25	0.044	0.042	0.043	0.101	0.092	0.084	0.128	0.14	0.114
30	0.048	0.05	0.059	0.138	0.126	0.093	0.2068	0.241	0.123
35	0.056	0.059	0.064	0.161	0.234	0.097	0.261	0.257	0.197
40	0.067	0.068	0.074	0.208	0.248	0.22	0.3828	0.273	0.208
45	0.096	0.128	0.103	0.276	0.228	0.383	0.406	0.448	0.353
50	0.159	0.191	0.141	0.352	0.471	0.275	0.552	0.511	0.436
55	0.204	0.216	0.259	0.404	0.52	0.368	0.642	0.55	0.508
60	0.308	0.24	0.285	0.5	0.522	0.624	0.638	0.65	0.555
65	0.347	0.328	0.34	0.682	0.602	0.656	0.664	0.656	0.647
70	0.379	0.42	0.399	0.689	0.68	0.725	0.733	0.76	0.616
75	0.424	0.498	0.443	0.701	0.635	0.792	0.694	0.74	0.713
80	0.443	0.509	0.465	0.724	0.709	0.703	0.686	0.65	0.744
P(Time=80 h)				<0.0001			0.0002
Levofloxacin 0.1 µg/ml	OD600
Time (h)	WT			ΔHopD			ΔHopE
0	0.054	0.051	0.063	0.054	0.061	0.053	0.054	0.049	0.052
5	0.037	0.032	0.033	0.047	0.032	0.046	0.045	0.042	0.058
10	0.039	0.037	0.036	0.049	0.037	0.033	0.044	0.033	0.042
15	0.037	0.039	0.039	0.057	0.059	0.039	0.037	0.03	0.032
20	0.039	0.032	0.034	0.069	0.062	0.044	0.045	0.042	0.051
25	0.044	0.042	0.043	0.055	0.056	0.058	0.055	0.056	0.038
30	0.048	0.05	0.059	0.054	0.065	0.065	0.075	0.076	0.063
35	0.056	0.059	0.064	0.085	0.0829	0.0784	0.081	0.084	0.09
40	0.067	0.068	0.074	0.099	0.117	0.123	0.095	0.108	0.1
45	0.096	0.128	0.103	0.165	0.166	0.154	0.136	0.128	0.157
50	0.119	0.151	0.101	0.188	0.199	0.254	0.199	0.153	0.234
55	0.164	0.176	0.219	0.291	0.2	0.3178	0.218	0.262	0.325
60	0.25	0.182	0.227	0.333	0.361	0.356	0.328	0.3042	0.384
65	0.265	0.246	0.258	0.398	0.402	0.41	0.397	0.384	0.39
70	0.273	0.314	0.293	0.433	0.446	0.465	0.413	0.42	0.431
75	0.256	0.33	0.275	0.5168	0.505	0.509	0.557	0.578	0.5
80	0.223	0.289	0.245	0.491	0.532	0.551	0.698	0.682	0.568
P(Time=80 h)				0.0005			0.0009
Streptomycin 1 µg/ml	OD600
Time (h)	WT			ΔHopD			ΔHopE
0	0.059	0.052	0.056	0.055	0.052	0.049	0.066	0.047	0.05
5	0.034	0.021	0.039	0.047	0.042	0.07	0.055	0.044	0.039
10	0.02	0.028	0.009	0.039	0.03	0.037	0.038	0.042	0.047
15	0.034	0.043	0.01	0.031	0.032	0.036	0.055	0.048	0.06
20	0.037	0.027	0.029	0.047	0.047	0.049	0.059	0.064	0.066
25	0.031	0.032	0.034	0.051	0.052	0.054	0.064	0.065	0.069
30	0.038	0.036	0.044	0.065	0.066	0.093	0.077	0.07	0.072
35	0.041	0.064	0.05	0.081	0.094	0.117	0.0938	0.0869	0.0884
40	0.049	0.05	0.103	0.178	0.148	0.19	0.144	0.106	0.135
45	0.106	0.088	0.133	0.256	0.198	0.303	0.186	0.19	0.231
50	0.122	0.151	0.105	0.202	0.361	0.386	0.288	0.274	0.349
55	0.144	0.11	0.178	0.292	0.4	0.358	0.358	0.402	0.445
60	0.158	0.19	0.175	0.369	0.472	0.504	0.422	0.47	0.509
65	0.184	0.176	0.197	0.403	0.517	0.504	0.508	0.522	0.57
70	0.193	0.22	0.226	0.513	0.57	0.581	0.603	0.546	0.605
75	0.224	0.23	0.243	0.598	0.505	0.579	0.617	0.578	0.6
80	0.304	0.259	0.173	0.536	0.5	0.544	0.598	0.622	0.568
P(Time=80 h)				0.0023			0.0011
Streptomycin 5 µg/ml	OD600
Time (h)	WT			ΔHopD			ΔHopE
0	0.045	0.032	0.051	0.054	0.049	0.052	0.056	0.057	0.04
5	0.038	0.031	0.039	0.045	0.042	0.058	0.033	0.056	0.04
10	0.027	0.035	0.039	0.044	0.033	0.042	0.03	0.057	0.042
15	0.037	0.033	0.026	0.037	0.03	0.032	0.053	0.04	0.069
20	0.04	0.037	0.029	0.045	0.042	0.051	0.048	0.052	0.067
25	0.043	0.032	0.03	0.055	0.056	0.038	0.055	0.056	0.058
30	0.038	0.036	0.041	0.055	0.076	0.063	0.104	0.115	0.115
35	0.036	0.037	0.031	0.081	0.084	0.09	0.165	0.1629	0.1584
40	0.042	0.033	0.036	0.085	0.098	0.09	0.199	0.217	0.223
45	0.035	0.035	0.037	0.093	0.085	0.114	0.295	0.296	0.284
50	0.034	0.036	0.035	0.143	0.097	0.178	0.348	0.359	0.414
55	0.039	0.04	0.038	0.225	0.134	0.2518	0.378	0.422	0.465
60	0.032	0.032	0.033	0.252	0.2282	0.308	0.403	0.471	0.506
65	0.03	0.037	0.039	0.308	0.295	0.301	0.458	0.532	0.58
70	0.039	0.032	0.03	0.318	0.325	0.336	0.473	0.586	0.545
75	0.032	0.033	0.0343	0.388	0.325	0.369	0.487	0.608	0.53
80	0.03	0.025	0.028	0.361	0.332	0.321	0.518	0.542	0.588
P(Time=80 h)				<0.0001			<0.0001
Metronidazole 1 µg/ml	OD600
Time (h)	WT			ΔHopD			ΔHopE
0	0.043	0.032	0.038	0.042	0.031	0.059	0.047	0.05	0.053
5	0.043	0.033	0.038	0.056	0.039	0.055	0.047	0.055	0.051
10	0.044	0.033	0.037	0.06	0.031	0.056	0.054	0.061	0.066
15	0.048	0.032	0.04	0.061	0.034	0.052	0.101	0.113	0.099
20	0.048	0.035	0.038	0.067	0.037	0.049	0.183	0.193	0.2
25	0.048	0.033	0.038	0.069	0.042	0.048	0.213	0.244	0.255
30	0.048	0.033	0.038	0.058	0.046	0.054	0.306	0.315	0.339
35	0.049	0.033	0.041	0.059	0.044	0.052	0.358	0.414	0.419
40	0.049	0.035	0.038	0.059	0.044	0.063	0.415	0.439	0.464
45	0.043	0.035	0.038	0.066	0.048	0.066	0.46	0.5	0.512
50	0.047	0.036	0.035	0.082	0.051	0.065	0.521	0.536	0.543
55	0.047	0.036	0.036	0.083	0.05	0.068	0.558	0.595	0.601
60	0.048	0.037	0.037	0.088	0.06	0.065	0.617	0.622	0.63
65	0.046	0.039	0.038	0.084	0.066	0.067	0.629	0.633	0.645
70	0.047	0.04	0.038	0.083	0.072	0.066	0.642	0.657	0.666
75	0.048	0.043	0.036	0.084	0.073	0.073	0.66	0.669	0.68
80	0.049	0.041	0.037	0.088	0.079	0.077	0.678	0.673	0.688
P(Time=80 h)				0.0013			<0.0001
Metronidazole 4 µg/ml	OD600
Time (h)	WT			ΔHopD			ΔHopE
0	0.055	0.056	0.049	0.052	0.049	0.058	0.056	0.016	0.096
5	0.053	0.055	0.047	0.054	0.042	0.059	0.058	0.018	0.098
10	0.055	0.059	0.044	0.055	0.043	0.059	0.057	0.017	0.097
15	0.054	0.059	0.049	0.054	0.042	0.058	0.06	0.02	0.11
20	0.057	0.058	0.048	0.052	0.044	0.057	0.067	0.027	0.107
25	0.058	0.056	0.042	0.051	0.044	0.055	0.074	0.045	0.042
30	0.059	0.051	0.041	0.055	0.047	0.055	0.098	0.065	0.127
35	0.055	0.052	0.045	0.054	0.049	0.059	0.124	0.097	0.158
40	0.052	0.052	0.043	0.055	0.049	0.058	0.154	0.128	0.18
45	0.057	0.051	0.043	0.058	0.057	0.058	0.193	0.167	0.222
50	0.057	0.055	0.044	0.066	0.068	0.052	0.228	0.175	0.273
55	0.058	0.053	0.044	0.067	0.078	0.064	0.255	0.273	0.345
60	0.056	0.053	0.048	0.068	0.054	0.076	0.292	0.244	0.348
65	0.052	0.052	0.051	0.064	0.056	0.078	0.32	0.256	0.354
70	0.055	0.057	0.052	0.065	0.055	0.079	0.311	0.281	0.341
75	0.054	0.05	0.055	0.077	0.055	0.089	0.322	0.295	0.352
80	0.056	0.05	0.055	0.082	0.055	0.088	0.325	0.292	0.358
P(Time=80 h)				0.1075			0.0001
Clarithromycin 0.05 µg/ml	OD600
Time (h)	WT			ΔHopD			ΔHopE
0	0.09	0.083	0.112	0.083	0.068	0.097	0.087	0.088	0.086
5	0.089	0.079	0.103	0.094	0.072	0.103	0.085	0.086	0.084
10	0.087	0.079	0.101	0.093	0.074	0.108	0.088	0.089	0.087
15	0.083	0.077	0.101	0.094	0.078	0.105	0.1	0.101	0.099
20	0.088	0.073	0.102	0.119	0.094	0.127	0.143	0.161	0.135
25	0.093	0.088	0.114	0.117	0.098	0.12	0.225	0.243	0.207
30	0.092	0.083	0.116	0.136	0.126	0.154	0.303	0.321	0.285
35	0.088	0.072	0.102	0.149	0.136	0.166	0.344	0.362	0.326
40	0.088	0.076	0.104	0.166	0.164	0.196	0.357	0.383	0.331
45	0.089	0.078	0.106	0.161	0.168	0.156	0.366	0.392	0.34
50	0.086	0.079	0.108	0.153	0.146	0.164	0.341	0.367	0.315
55	0.087	0.076	0.104	0.155	0.143	0.148	0.317	0.343	0.291
60	0.088	0.075	0.106	0.136	0.112	0.147	0.305	0.331	0.279
65	0.085	0.074	0.107	0.125	0.109	0.136	0.302	0.338	0.266
70	0.092	0.082	0.115	0.132	0.11	0.144	0.298	0.341	0.255
75	0.091	0.081	0.114	0.127	0.107	0.136	0.299	0.353	0.245
80	0.09	0.087	0.13	0.129	0.105	0.138	0.297	0.362	0.232
P(Time=80 h)				0.2716			0.0082
Clarithromycin 0.5 µg/ml	OD600
Time (h)	WT			ΔHopD			ΔHopE
0	0.089	0.099	0.097	0.098	0.095	0.088	0.098	0.095	0.088
5	0.085	0.096	0.094	0.093	0.097	0.088	0.093	0.097	0.088
10	0.086	0.096	0.095	0.092	0.094	0.086	0.092	0.094	0.086
15	0.086	0.097	0.097	0.095	0.098	0.089	0.095	0.098	0.089
20	0.088	0.097	0.096	0.094	0.095	0.087	0.094	0.095	0.087
25	0.085	0.098	0.096	0.098	0.096	0.085	0.098	0.096	0.085
30	0.086	0.099	0.097	0.097	0.097	0.089	0.097	0.097	0.089
35	0.09	0.099	0.097	0.094	0.103	0.101	0.101	0.12	0.098
40	0.091	0.097	0.099	0.099	0.105	0.107	0.1015	0.1375	0.0995
45	0.088	0.097	0.099	0.1	0.109	0.111	0.105	0.144	0.096
50	0.082	0.096	0.098	0.098	0.112	0.114	0.1055	0.1495	0.095
55	0.085	0.098	0.097	0.105	0.118	0.117	0.115	0.158	0.097
60	0.086	0.099	0.096	0.11	0.123	0.12	0.1225	0.155	0.095
65	0.086	0.095	0.095	0.114	0.123	0.123	0.129	0.158	0.098
70	0.086	0.096	0.098	0.118	0.128	0.13	0.1355	0.165	0.105
75	0.087	0.109	0.096	0.123	0.135	0.132	0.143	0.159	0.102
80	0.087	0.113	0.097	0.127	0.138	0.137	0.1495	0.16	0.1595
P(Time=80 h)				0.0538			0.0523
Amoxicillin 0.1 µg/ml	OD600
Time (h)	WT			ΔHopD			ΔHopE
0	0.073	0.058	0.088	0.075	0.083	0.054	0.077	0.088	0.063
5	0.078	0.063	0.09	0.077	0.095	0.066	0.075	0.088	0.061
10	0.081	0.066	0.094	0.079	0.093	0.068	0.085	0.092	0.061
15	0.081	0.066	0.092	0.08	0.089	0.062	0.104	0.11	0.085
20	0.106	0.091	0.127	0.119	0.102	0.136	0.183	0.196	0.149
25	0.122	0.107	0.135	0.12	0.103	0.137	0.221	0.224	0.167
30	0.109	0.094	0.123	0.123	0.106	0.14	0.222	0.238	0.199
35	0.088	0.073	0.108	0.125	0.108	0.142	0.201	0.22	0.198
40	0.086	0.071	0.106	0.113	0.096	0.13	0.104	0.133	0.081
45	0.087	0.072	0.104	0.105	0.091	0.119	0.107	0.136	0.084
50	0.085	0.07	0.101	0.096	0.082	0.11	0.115	0.124	0.072
55	0.084	0.069	0.095	0.093	0.079	0.107	0.106	0.115	0.073
60	0.084	0.069	0.099	0.091	0.077	0.105	0.102	0.111	0.079
65	0.082	0.067	0.096	0.088	0.063	0.104	0.101	0.112	0.064
70	0.085	0.07	0.104	0.087	0.068	0.108	0.1	0.111	0.068
75	0.083	0.068	0.099	0.086	0.064	0.106	0.098	0.109	0.056
80	0.083	0.068	0.095	0.08	0.068	0.105	0.098	0.109	0.056
P(Time=80 h)				0.8703			0.7679
Amoxicillin 0.5 µg/ml	OD600
Time (h)	WT			ΔHopD			ΔHopE
0	0.0808	0.0901	0.0813	0.083	0.092	0.071	0.089	0.086	0.084
5	0.0811	0.0902	0.0812	0.083	0.091	0.076	0.097	0.094	0.092
10	0.0813	0.0901	0.0813	0.083	0.092	0.075	0.103	0.1	0.098
15	0.0878	0.09	0.0811	0.084	0.093	0.072	0.129	0.126	0.124
20	0.09	0.0924	0.0822	0.083	0.098	0.071	0.139	0.136	0.134
25	0.0957	0.0983	0.0825	0.085	0.1	0.075	0.14	0.135	0.135
30	0.0988	0.0103	0.0906	0.084	0.099	0.074	0.141	0.136	0.132
35	0.0989	0.0104	0.0914	0.083	0.098	0.073	0.144	0.139	0.135
40	0.0997	0.0111	0.0916	0.084	0.099	0.074	0.147	0.142	0.138
45	0.0998	0.0109	0.0914	0.084	0.101	0.077	0.147	0.142	0.138
50	0.0998	0.011	0.1003	0.083	0.1	0.076	0.147	0.141	0.138
55	0.0989	0.0112	0.0996	0.084	0.101	0.077	0.148	0.142	0.135
60	0.099	0.0108	0.0994	0.085	0.102	0.078	0.147	0.141	0.134
65	0.0974	0.0104	0.0986	0.083	0.1	0.08	0.146	0.14	0.133
70	0.098	0.0103	0.0822	0.082	0.099	0.079	0.146	0.139	0.133
75	0.0979	0.0101	0.082	0.082	0.099	0.079	0.147	0.14	0.134
80	0.0977	0.01	0.0813	0.081	0.098	0.078	0.146	0.139	0.133
P(Time=80 h)				0.4581			0.0684
Tetracycline 0.1 µg/ml	OD600
Time (h)	WT			ΔHopD			ΔHopE
0	0.092	0.084	0.103	0.099	0.079	0.105	0.095	0.073	0.099
5	0.093	0.085	0.104	0.096	0.071	0.102	0.093	0.076	0.101
10	0.092	0.084	0.101	0.093	0.074	0.099	0.093	0.074	0.098
15	0.093	0.088	0.104	0.092	0.075	0.098	0.092	0.075	0.102
20	0.094	0.086	0.107	0.091	0.071	0.1	0.104	0.092	0.135
25	0.098	0.09	0.112	0.09	0.072	0.099	0.102	0.11	0.093
30	0.095	0.086	0.109	0.09	0.077	0.094	0.167	0.175	0.158
35	0.093	0.084	0.107	0.092	0.074	0.101	0.199	0.207	0.19
40	0.099	0.09	0.113	0.093	0.075	0.129	0.238	0.256	0.209
45	0.096	0.087	0.111	0.093	0.075	0.128	0.219	0.237	0.203
50	0.097	0.088	0.107	0.095	0.077	0.131	0.237	0.25	0.211
55	0.096	0.085	0.106	0.098	0.08	0.112	0.265	0.288	0.219
60	0.096	0.092	0.106	0.098	0.08	0.134	0.291	0.324	0.225
65	0.098	0.094	0.104	0.099	0.088	0.133	0.314	0.337	0.211
70	0.095	0.091	0.106	0.097	0.088	0.125	0.316	0.341	0.223
75	0.099	0.095	0.112	0.094	0.085	0.116	0.335	0.35	0.322
80	0.098	0.094	0.111	0.093	0.084	0.105	0.378	0.393	0.375
P(Time=80 h)				0.4287			<0.0001
Tetracycline 1 µg/ml	OD600
Time (h)	WT			ΔHopD			ΔHopE
0	0.086	0.08	0.09	0.077	0.073	0.079	0.084	0.071	0.088
5	0.092	0.086	0.096	0.082	0.078	0.084	0.088	0.075	0.092
10	0.093	0.087	0.097	0.093	0.089	0.095	0.084	0.071	0.091
15	0.084	0.078	0.088	0.084	0.08	0.091	0.083	0.07	0.09
20	0.088	0.082	0.092	0.094	0.09	0.101	0.089	0.076	0.096
25	0.089	0.085	0.098	0.076	0.065	0.083	0.092	0.081	0.099
30	0.09	0.086	0.099	0.088	0.077	0.095	0.091	0.08	0.1
35	0.087	0.083	0.096	0.089	0.078	0.096	0.087	0.076	0.096
40	0.087	0.083	0.096	0.083	0.072	0.092	0.086	0.075	0.095
45	0.062	0.058	0.071	0.085	0.072	0.094	0.097	0.08	0.096
50	0.088	0.075	0.1	0.09	0.077	0.099	0.095	0.078	0.101
55	0.084	0.071	0.096	0.092	0.079	0.101	0.097	0.084	0.117
60	0.077	0.064	0.089	0.094	0.081	0.103	0.124	0.085	0.128
65	0.091	0.078	0.103	0.087	0.074	0.101	0.136	0.089	0.112
70	0.092	0.082	0.109	0.091	0.087	0.105	0.139	0.086	0.139
75	0.091	0.081	0.108	0.094	0.09	0.108	0.149	0.085	0.138
80	0.095	0.085	0.112	0.095	0.091	0.109	0.168	0.084	0.139
P(Time=80 h)				0.9219			0.271
Rifampin 0.1 µg/ml	OD600
Time (h)	WT			ΔHopD			ΔHopE
0	0.077	0.08	0.086	0.055	0.042	0.059	0.085	0.09	0.089
5	0.074	0.078	0.083	0.047	0.042	0.04	0.077	0.082	0.08
10	0.076	0.08	0.085	0.049	0.03	0.057	0.079	0.09	0.087
15	0.08	0.084	0.09	0.051	0.052	0.046	0.091	0.082	0.096
20	0.082	0.086	0.089	0.067	0.057	0.059	0.087	0.097	0.099
25	0.083	0.093	0.09	0.101	0.072	0.034	0.101	0.072	0.034
30	0.088	0.098	0.095	0.108	0.087	0.103	0.108	0.116	0.193
35	0.079	0.082	0.086	0.111	0.244	0.09	0.111	0.244	0.09
40	0.078	0.084	0.097	0.118	0.208	0.29	0.118	0.208	0.29
45	0.072	0.08	0.091	0.217	0.29	0.303	0.276	0.228	0.383
50	0.077	0.085	0.096	0.255	0.362	0.337	0.312	0.431	0.275
55	0.077	0.089	0.096	0.314	0.331	0.41	0.434	0.55	0.468
60	0.078	0.086	0.097	0.346	0.449	0.481	0.638	0.65	0.555
65	0.085	0.098	0.096	0.298	0.464	0.471	0.664	0.656	0.647
70	0.083	0.096	0.094	0.39	0.427	0.378	0.733	0.66	0.616
75	0.084	0.097	0.095	0.463	0.42	0.384	0.694	0.74	0.713
80	0.085	0.098	0.096	0.351	0.438	0.402	0.684	0.749	0.603
P(Time=80 h)				0.0003			0.0002
Rifampin 1 µg/ml	OD600
Time (h)	WT			ΔHopD			ΔHopE
0	0.059	0.052	0.056	0.054	0.061	0.053	0.056	0.057	0.04
5	0.034	0.021	0.039	0.047	0.032	0.046	0.033	0.056	0.04
10	0.02	0.028	0.009	0.049	0.037	0.033	0.03	0.057	0.042
15	0.034	0.043	0.01	0.057	0.059	0.039	0.053	0.04	0.069
20	0.037	0.027	0.029	0.069	0.062	0.044	0.048	0.052	0.067
25	0.031	0.032	0.034	0.074	0.082	0.053	0.074	0.082	0.053
30	0.038	0.036	0.044	0.088	0.09	0.062	0.088	0.1	0.079
35	0.041	0.064	0.05	0.078	0.08	0.067	0.08	0.099	0.063
40	0.049	0.05	0.103	0.066	0.083	0.076	0.084	0.098	0.067
45	0.045	0.052	0.084	0.067	0.069	0.078	0.079	0.092	0.062
50	0.042	0.049	0.066	0.089	0.074	0.082	0.074	0.089	0.057
55	0.043	0.05	0.065	0.082	0.079	0.074	0.076	0.079	0.07
60	0.044	0.062	0.052	0.075	0.078	0.083	0.071	0.084	0.075
65	0.053	0.047	0.055	0.073	0.082	0.095	0.065	0.085	0.076
70	0.049	0.044	0.047	0.081	0.088	0.098	0.056	0.087	0.078
75	0.048	0.052	0.046	0.084	0.085	0.091	0.072	0.075	0.066
80	0.04	0.051	0.032	0.09	0.084	0.094	0.078	0.066	0.057
P(Time=80 h)				0.0515			0.0639

## Sheet: Figure 2B
Figure 2B
Single-cell level SNR
Ø	Strep	Mean; SD	Ø	Strep	Mean; SD	Ø	Strep	Mean; SD
1.91	5.85602	2.5395	2.03936	8.08205	2.05539	2.10309	7.58754	1.71538
1.833	3.93077	0.597264	2.03936	8.08205	0.397168	2.11093	1.97273	0.601963
1.81	3.726		2.03851	7.2686		1.71188	2.23961
1.605	3.59443		2.03842	6.27027		1.71082	1.95656
1.511	3.43581		1.52882	6.27027		1.70459	1.79132
1.51	2.95463		1.52988	5.27578		1.50793	2.28964
1.474	2.57137		1.52988	5.27578		1.49414	2.27573
1.474	2.41989		1.53133	4.61022		1.51753	2.14127
1.526	2.26741		1.53091	3.76777		1.49463	2.04854
0.526	2.13353		1.52953	3.76777		1.50705	1.775
0.511	2.09655		1.52953	3.5813		1.50717	2.2595
0.509	2.07845		1.02225	3.49428		1.10907	2.2442
0.51	2.06111		1.02222	3.49428		1.11652	2.2289
0.514	2.04913		0.5109	3.40726		1.10775	2.2136
0.523	2.03051		0.510635	3.39898		1.10838	2.2136
0.517	2.02158		0.510635	3.39179		1.10547	2.1677
0.504	2.02133		0.509118	3.39179		0.5063	2.1524
0.545	3.75956		0.509118	3.3835		0.508373	2.1218
0.51	3.70524		0.508831	3.31975		0.507512	2.0759
0.514	3.35323		0.509695	3.29425		0.502	2.0759
0.48	3.24957		0.509976	3.23433		0.502308	2.0453
0.51	3.24735		0.51027	3.2305		0.524118	2.03
0.509	3.2224		0.510821	3.1795		0.508169	2.0147
0.491	3.21076		0.510542	3.05837		0.507278	2.2442
0.522	2.95632		0.510213	3.05382		0.528182	2.18912
0.544	2.9092		0.510213	3.052		0.494143	1.724
0.507	2.8909		0.508478	2.98188		0.525667	1.7852
0.516	2.87649		0.508775	2.48625		0.510477	1.7444
0.48	2.72903		0.508775	2.46712		0.513857	2.2136
0.53	2.67803		0.510677	2.46075		0.5532	2.03
0.51	2.65697		0.509032	2.448		0.5092	1.9688
0.507	2.4951		0.511887	2.44163		0.485778	2.1524
0.47	2.489		0.511545	2.43653		0.498	2.0912
0.505	2.3554		0.508246	2.43653		0.525667	2.0912
0.49	2.32768		0.511476	2.41166		0.474286	1.724
0.506	2.3105		0.510099	2.39923		0.508491	1.724
0.512	2.28722		0.510538	2.39923		0.5312	1.9688
0.505	2.26172		0.508349	2.39062		0.5092	2.0912
0.511	3.94583		0.512051	2.3868		0.508878	1.9382
0.538	3.93141		0.509558	2.36462		0.517304	2.1218
0.512	3.91035		0.509558	2.36462		0.48425	1.877
0.503	3.84604		0.512605	2.35237		0.514353	2.04546
0.514	3.83496		0.509684	2.33803		0.511917	1.99136
0.498	3.81722		0.512053	2.33086		0.479667	1.96046
0.508	3.75846		0.512053	2.33086		0.508923	1.92955
0.516	3.74183		0.511699	2.32369		0.502667	1.89091
0.553	3.69859		0.511699	2.32162		0.504222	1.86773
0.516	3.68972		0.5065	2.32162		0.507333	1.82136
0.53	3.56998		0.511486	2.31221		0.48425	1.775
0.509	3.56333		0.511486	2.30138		0.51007	1.75954
0.51	3.51011		0.511486	2.295		0.516333	1.63591
0.511	3.509		0.511486	2.2841		0.511559	1.52
0.507	3.17306		0.508618	2.2841		0.488667	1.48909
0.514	3.05443		0.513385	2.28229		0.479667	1.44273
0.504	2.90698		0.511875	2.27492		0.511298	1.435
0.51	2.85376		0.514129	2.27492		0.509778	1.96625
0.509	2.80498		0.512557	2.27492		0.512248	1.9535
0.512	2.80276		0.511639	2.27492		0.525714	1.94075
0.51	2.77504		0.511639	2.27305		0.511127	1.928
0.509	2.77172		0.51	2.26221		0.516333	1.928
0.553	2.75287		0.51	2.25627		0.509532	1.88975
0.491	2.72626		0.50692	2.24719		0.492	1.877
0.488	2.71517		0.512735	2.24336		0.498	1.8515
0.51	2.67415		0.511875	2.24336		0.511248	1.81325
0.49	2.703		0.513362	2.24336		0.48425	1.81325
0.526	2.703		0.5128	2.6233		0.510769	1.78775
0.511	2.67899		0.5128	2.61468		0.545429	1.775
0.518	2.66255		0.511556	2.61468		0.492	1.76225
0.503	2.5526		0.509364	2.61212		0.514	1.673
0.47	2.52984		0.512524	2.61212		0.4944	1.826
0.488	2.48055		0.509905	2.60872		0.498	1.01
0.493	2.47929		0.509905	2.60786		0.510566	1.112
0.51	2.45401		0.508571	2.60033		0.505467	3.407
0.51	2.44895		0.505952	2.60033		0.5091	1.571
0.516	2.44263		0.504619	2.59938		0.492	3.3152
0.506	2.43126		0.512878	2.59938		0.5015	1.163
0.553	3.0806		0.512878	2.59938		0.521714	2.54
0.553	3.0755		0.5091	2.59938		0.503091	5.651
0.492	2.9684		0.512256	2.58728		0.487	2.387
0.492	2.9582		0.512256	2.58168		0.032114	3.7793
0.484	2.9531		0.510821	2.57348		0.0332	1.01
0.51	2.9327		0.513444	2.56583		0.031714	1.265
0.48	2.829		0.513886	2.56583		0.03591	2.03
0.523	2.7848		0.513886	2.56583		0.199864	1.316
0.513	2.7338		0.515941	2.56583		0.046	1.061
0.498	2.7185		0.509412	2.55539		0.101376	1.724
0.523	2.6862		0.512323	2.55539		0.046769	1.061
0.553	2.5349		0.512323	2.55156		0.092222	2.489
0.51	2.5315		0.516467	2.54439		0.063143	1.163
0.489	2.472		0.510933	2.54439		0.027667	1.163
0.51	2.4023		0.501733	2.54439		0.0552	1.112
0.51	3.3407		0.505655	2.54439		0.0415	1.52
0.51	2.795		0.505655	2.54439		0.035461	1.214
0.51	2.693		0.50472	2.54439		0.0332	1.01
0.51	2.65985		0.50472	2.53339		0.031714	1.367
0.518	2.44055		0.517304	2.53339		0.037234	1.112
0.498	2.3819		0.503091	2.53067		0.509238	1.163
0.51	2.2748		0.516476	2.53067		0.512	2.438
0.484	2.22635		0.516476	2.52948		0.493091	1.112
0.51	2.22125		0.511238	2.52925		0.488667	1.112
0.498	2.18045		0.511238	2.52574		0.5146	1.061
0.48	2.13455		0.508571	2.5224		0.502	1.367
0.509	2.09375		0.508571	2.52058		0.509988	5.1971
0.498	2.05295		0.508571	2.5071		0.509642	1.928
0.51	2.03255		0.5146	2.50513		0.479667	1.061
0.507	2.0045		0.5146	2.50238		0.488833	1.265
0.486	1.96625		0.5119	2.5015		0.507333	1.163
0.509	1.94075		0.498	2.5015		0.510323	3.611
0.51	1.89995		0.515474	2.50056		0.509906	2.642
0.509	1.89485		0.498	2.49855		0.515241	2.234
0.48	1.81835		0.522667	2.48845		0.516333	1.826
0.498	1.8158		0.522667	2.48006		0.537714	2.574
0.482	1.775		0.507222	2.48006		0.5015	1.469
0.538	1.73675		0.504222	2.48006		0.500435	1.775
0.513	1.70105		0.501111	2.47841		0.529714	1.571
0.51	1.62455		0.498	2.47187		0.493091	1.316
0.512	1.61435		0.504588	2.46622		0.498	1.418
0.53	1.6067		0.504588	2.46231		0.5091	1.214
0.519	1.6016		0.515375	2.46231		0.53275	3.356
0.47	1.58375		0.508375	2.46231		0.535	2.438
0.526	1.57865		0.508375	2.46034		0.5054	1.01
0.51	1.5761		0.508375	2.45861		0.49125	1.52
0.538	1.5761		0.5015	2.45321		0.498	1.52
0.51	1.56845		0.5015	2.45116		0.510521	3.662
0.53	1.52765		0.498	2.45116		0.506	1.367
0.514	1.5149		0.523867	2.44729		0.509385	1.5659
0.514	1.50725		0.523867	2.44729		0.509699	3.05
0.526	2.99262		0.523867	2.44228		0.50912	3.917
0.501	2.96712		0.520133	2.43872		0.508958	1.316
0.511	2.90975		0.498	2.42629		0.521714	1.52
0.514	2.90338		0.498	2.42088		0.511086	1.775
0.484	2.846		0.521714	2.41789		0.545429	1.01
0.511	2.82687		0.521714	2.41573		0.545429	1.112
0.504	2.80775		0.513857	2.41573		0.509327	4.07
0.506	2.78225		0.513857	2.41386		0.522667	2.702
0.517	2.744		0.509857	2.41386		0.509654	1.265
0.489	2.73762		0.506	2.41386		0.51352	1.01
0.507	2.72487		0.506	2.41386		0.470333	4.58
0.487	2.62925		0.494143	2.4118		0.498	1.01
0.526	2.591		0.494143	2.41076		0.488	1.928
0.516	2.57825		0.494143	2.41076		0.510069	5.447
0.544	2.55912		0.494143	2.40715		0.508471	1.112
0.511	2.48263		0.527846	2.40715		0.525667	1.469
0.553	2.48263		0.523538	2.40418		0.523273	1.418
0.506	2.42525		0.523538	1.64711		0.535	2.948
0.512	2.36788		0.519385	1.64512		0.53275	3.254
0.51	2.32325		0.519385	1.645		0.479667	1.367
0.54	2.31688		0.519385	1.63302		0.507681	1.367
0.505	2.25312		0.519385	1.62359		0.479667	1.163
0.516	2.24675		0.519385	1.61962		0.511917	3.152
0.508	2.24675		0.515077	1.61962		0.5103	1.571
0.53	2.22763		0.515077	1.61922		0.488667	1.418
0.498	2.22763		0.515077	1.60428		0.49125	4.58
0.305	2.22125		0.515077	1.60428		0.510127	1.061
0.307	2.21488		0.510769	1.60129		0.510242	1.061
0.222	2.21488		0.502308	1.60065		0.511349	1.163
0.212	2.19575		0.498	1.58336		0.509872	1.469
0.11	2.15112		0.498	1.56601		0.5015	1.061
0.204	2.132		0.530333	1.56449		0.510237	1.214
0.214	2.11925		0.530333	1.55766		0.49125	1.112
0.117	2.1065		0.530333	1.55661		0.498	1.316
0.211	2.07463		0.530333	1.55074		0.508692	1.214
0.11	2.06825		0.525667	1.54446		0.530333	3.152
0.226	2.0555		0.521167	1.54446		0.521167	1.724
	2.0555		0.521167	1.54212		0.488667	1.01
	2.03638		0.521167	1.54212		0.508182	1.214
	2.03638		0.521167	1.53921		0.5146	1.112
	2.01725		0.521167	1.53818		0.509864	1.775
	2.01087		0.5165	1.53818		0.509933	2.54
	2.01087		0.511833	1.53798		0.5532	1.469
	2.0045		0.511833	1.53555		0.510019	4.66517
	1.99175		0.507333	1.53095		0.523867	1.316
	1.96625		0.502667	1.52658		0.510626	1.112
	1.96625		0.498	1.52658		0.521714	1.01
	1.9535		0.498	1.5262		0.50927	5.09
	1.94075		0.498	1.52581		0.488	1.316
	1.93437		0.4935	1.52359		0.50901	1.01
	1.92162		0.488833	1.51881		0.498	1.265
	0.7805		0.518182	1.51841		0.535	1.214
	0.77795		0.513091	1.51638		0.498	2.54
	0.774125		0.508182	1.5124		0.528889	4.223
	0.77285		0.508182	1.51164		0.498	1.01
	0.77285		0.508182	1.51164		0.5036	1.061
	0.769025		0.508182	1.5088		0.470333	2.387
	0.766475		0.503091	1.50822		0.510754	2.948
	0.76265		0.503091	1.50822		0.470333	1.78928
	0.7601		0.503091	1.50683		0.521714	1.01
	0.7601		0.503091	1.50566		0.488833	1.775
	0.7601		0.493091	1.50367		0.505	1.061
	0.756275		0.493091	1.50327		0.509547	1.571
			0.488	1.50327		0.525667	3.5243
			0.488	1.50327		0.5258	1.112
			0.488	1.499		0.51032	1.571
			0.5312	1.499		0.513091	1.061
			0.5202	1.49718		0.493091	1.061
			0.5202	1.48375		0.52016	1.01
			0.5092	1.47578		0.5395	1.928
			0.5036	1.45879		0.510063	1.01
			0.5036	1.45785		0.502667	2.183
			0.534889	1.45586		0.500545	1.061
			0.522667	2.07822		0.509294	1.418
			0.516444	2.07822		0.523867	1.469
			0.510444	2.07262		0.537714	3.152
			0.504222	2.07262		0.482286	1.061
			0.504222	2.07262		0.505	1.367
			0.504222	2.07262		0.50687	2.1065
			0.485778	2.07262		0.545429	1.724
			0.5395	2.05118		0.485778	1.52
			0.5395	2.04482		0.510267	1.826
			0.5395	2.04093		0.509877	1.214
			0.5395	2.03519		0.5028	1.163
			0.5395	2.03382		0.501733	1.418
			0.53275	2.03382		0.510216	1.622
			0.52575	2.03291		0.508571	1.163
			0.52575	2.02974		0.507333	1.673
			0.52575	2.02974		0.511875	2.438
			0.51875	2.02974		0.479667	1.367
			0.51875	2.02562		0.479667	2.285
			0.51875	2.01606		0.5312	1.469
			0.512	2.00829		0.518182	1.265
			0.512	2.00829		0.509571	2.234
			0.505	2.00829		0.498	6.212
			0.48425	2.00363		0.535	1.469
			0.48425	1.98685		0.507627	1.163
			0.48425	1.98685		0.470333	5.804
			0.48425	1.96541		0.5395	1.01
			0.545429	1.90107		0.48425	1.112
			0.537714	1.90107		0.507333	1.316
			0.537714	1.90107		0.482286	1.826
			0.537714	1.90107		0.537714	1.316
			0.529714	1.89558		0.535	5.5082
			0.529714	1.87963		0.49125	0.9233
			0.521714	1.86258		0.513731	1.01
			0.521714	1.85819		0.479667	1.367
			0.521714	1.85819		0.513091	2.489
			0.521714	1.85819		0.498	2.897
			0.521714	1.84103		0.498	1.061
			0.506	1.84103		0.509364	3.203
			0.506	1.83674		0.48425	2.234
			0.498	1.83674		0.488667	1.112
			0.498	1.8153		0.509865	1.1477
			0.498	1.8153		0.509945	1.112
			0.498	1.8153		0.516333	2.081
			0.498	1.8153		0.110685	1.724
			0.498	1.8153		0.114129	1.673
			0.498	1.8153		0.114	1.214
			0.482286	1.8153		0.1036	1.316
			0.482286	1.8153		0.109589	1.673
			0.482286	1.8153		0.121368	1.418
			0.482286	1.7955		0.09125	1.571
			0.474286	1.77241		0.198	1.928
			0.474286	1.77241		0.207333	1.622
			0.544	1.76383		0.210754	1.316
			0.544	1.76383		0.244	2.336
			0.544	1.76383		0.211059	2.132
			0.544	1.76383		0.209504	2.081
			0.535	1.76383		0.308831	1.061
			0.535	1.76383		0.270333	1.928
			0.535	1.76383		0.298	3.509
			0.535	1.76383		0.316444	1.061
			0.225667	1.76383		0.416333	1.112
			0.225667	1.75097		0.410739	1.01
			0.225667	1.75097		0.435	1.01
			0.225667	1.75097		0.385778	2.285
			0.216333	1.75097		0.418182	1.112
			0.316333	1.75097			1.061
			0.316333	1.75097			1.775
			0.316333	1.7479			0.738
			0.316333	1.7381			0.755
			0.416333	1.7381			0.738
			0.416333	1.70808			0.704
			0.407333	1.70808			0.721
			0.407333	1.70808			0.67
				1.70808			0.823
				1.68663			0.755
				1.68663			0.721
				1.66519			0.67
				1.66519			0.687
				1.66519			0.755
				1.54906			0.738
				1.51383			0.67
				1.50597			0.738
				1.49969			0.806
				1.36498			0.772
				0.971838			0.806
				0.971838			1.265
				0.971838			1.928
				0.971838			5.4623
				0.971838			1.826
				0.971838			1.214
				0.971838			1.01
				0.924551			1.214
				0.800875			1.418
				0.76163			1.571
				0.7295			1.316
				0.69125			1.418
				0.69125			1.571
				0.69125			2.795
				0.69125			1.877
				0.69125			1.71125
				0.611881			1.52
				0.611881
				0.611881
				0.611881
				0.611881

## Sheet: Figure 3AB
Figure 3AB
The recombination frequencies of the isogenic streptomycin resistant (StrepR) total genomic DNA
	CFU/ml
WT(Ø)	Replicate 1	Replicate 2	Replicate 3	Replicate 4	Replicate 5	Replicate 6	Replicate 7	Mean	SD
plate without Strep(×107)	260	168	139	156	216	231	185
plate with Strep(×104)	112	277	98	242	287	120	303
frequency(×10-3)	0.430769	1.64881	0.705036	1.55128	1.3287	0.519481	1.63784	1.11742	0.545461
WT(Strep)
plate without Strep(×107)	111	183	52	402	103	268
plate with Strep(×104)	10	17	15	18	44	19
frequency(×10-3)	0.0900901	0.0928962	0.288462	0.0447761	0.427184	0.0708955		0.169051	0.153626
∆hopD(Ø)
plate without Strep(×107)	149	243	226	117
plate with Strep(×104)	183	208	172	275
frequency(×10-3)	1.22819	0.855967	0.761062	2.35043				1.29891	0.729422
∆hopD(Strep)
plate without Strep(×107)	271	201	163	309	256
plate with Strep(×104)	134	138	197	175	83
frequency(×10-3)	0.494465	0.686567	1.20859	0.566343	0.324219			0.656037	0.335596
∆hopE(Ø)
plate without Strep(×107)	252	320	291	93	55
plate with Strep(×104)	239	136	158	228	92
frequency(×10-3)	0.948413	0.425	0.542955	2.45161	1.67273			1.20814	0.849309
∆hopE(Strep)
plate without Strep(×107)	166	253	264	167
plate with Strep(×104)	87	240	351	102
frequency(×10-3)	0.524096	0.948617	1.32955	0.610778				0.853259	0.366555
The recombination frequencies of 1368-mer double-stranded DNA coding for streptomycin resistance
WT(Ø)	Replicate 1	Replicate 2	Replicate 3	Replicate 4	Replicate 5	Mean	SD
plate without Strep(×107)	55	38	59	112	48
plate with Strep(×102)	175	262	203	244	290
frequency(×10-5)	3.18182	6.89474	3.44068	2.17857	6.04167	4.34749	2.01519
WT(Strep)
plate without Strep(×107)	62	109	221	78	273
plate with Strep(×102)	59	53	104	88	18
frequency(×10-5)	0.951613	0.486239	0.470588	1.12821	0.0659341	0.620516	0.422919
∆hopD(Ø)
plate without Strep(×107)	29	70	72	44
plate with Strep(×102)	194	256	208	263
frequency(×10-5)	6.68966	3.65714	2.88889	5.97727		4.80324	1.81798
∆hopD(Strep)
plate without Strep(×107)	32	57	17	84
plate with Strep(×102)	39	203	53	162
frequency(×10-5)	1.21875	3.5614	3.11765	1.92857		2.45659	1.07528
∆hopE(Ø)
plate without Strep(×107)	18	22	34	39
plate with Strep(×102)	64	128	224	301
frequency(×10-5)	3.55556	5.81818	6.58824	7.71795		5.91998	1.7588
∆hopE(Strep)
plate without Strep(×107)	13	42	96	27
plate with Strep(×102)	60	177	320	30
frequency(×10-5)	4.61538	4.21429	3.33333	1.11111		3.31853	1.56601

## Sheet: Figure 3G
Figure 3G
Single cell-level quantification of rpsLmut-sfGFP intracellular fluorescence (SNR)
WT	No Streptomycin					Streptomycin					∆hopD		∆hopE
recipients	T1h	T2h	T3h	T4h	recipients	T1h	T2h	T3h	T4h		Ø	Streptomycin	Ø	Streptomycin
0.995625	1.19125	1.808	1.9525	1.65333	0.984375	0.995833	0.984167	1.16833	1.11828		1.50667	1.53571	1.72429	1.49514
1.03062	0.876667	1.643	1.9525	1.88333	0.935313	1.01313	1.01875	1.16594	1.12789		1.645	0.72381	2.16833	1.48333
0.97	1.1225	1.808	1.83667	2.09	0.972708	0.9525	0.995833	1.15688	1.1225		1.71375	1.19048	1.645	1.36111
1.0075	1.05333	1.601	1.65333	1.9525	0.995625	0.984167	0.990893	0.845833	1.46833		1.8175	1.84018	1.50667	1.66875
0.938333	1.09286	1.436	1.71	1.12983	1.01875	0.949583	1.0475	0.970625	1.14		1.61	1.13988	1.9225	1.40833
1.01313	1.09958	1.504	1.045	2.09	1.0475	0.9525	0.964583	1.16875	1.11575		1.645	1.19048	1.67557	1.55278
0.987188	1.1225	1.559	2.0225	1.0525	1.01313	0.976071	1.00438	1.07667	1.12717		0.845	1.28929	2.03187	1.46667
0.944063	1.0225	1.45	1.44125	1.019	0.949792	0.938333	0.979904	1.15025	1.105		1.69167	1.4375	1.68	1.39861
0.984167	0.9915	1.643	1.745	2.09	0.96125	0.96125	0.972917	1.09286	0.84675		1.625	1.19048	1.673	1.4584
1.00438	1.1225	1.228	1.67583	1.65333	0.982	0.966635	0.978438	1.14	0.988125		1.07625	1.28929	1.74875	1.38021
0.995625	1.19125	1.56	1.9525	1.78	0.995625	0.99	0.96125	1.09917	1.105		1.7825	1.31429	1.55333	1.4375
0.974219	1.16833	1.45	1.79167	1.9525	0.978594	1.01313	0.943958	1.26125	1.215		1.875	1.05	1.59	1.36833
0.987188	1.15	1.643	1.60667	1.60667	1.0475	0.995625	0.976406	1.05333	1.15515		1.645	1.3875	1.59833	1.51389
0.984167	0.8225	1.038	1.9525	1.8825	0.967568	0.977045	0.976071	1.215	1.22625		1.7005	1.23	1.562	1.61042
1.0075	1.14583	1.601	1.93	1.69833	0.946429	0.975	0.967614	1.07667	1.295		1.73667	1.7125	1.54125	1.51389
0.972917	1.10531	1.643	1.883	1.9525	0.975	1.01313	0.96125	1.18	1.16861		1.74875	1.4875	1.54125	1.39167
0.952656	1.07667	1.4276	1.65333	1.8825	0.99575	1.01313	0.984167	1.19125	1.19125		1.73722	0.9875	0.945	1.50667
1.03062	1.14583	1.643	2.0225	1.828	0.964432	1.01313	1.01313	1.09286	1.20875		1.728	1.4875	1.74875	1.75071
0.9525	1.14583	1.504	1.86	2.09	0.978542		0.949583	1.13028	1.26125		1.61	1.4875	1.02812	1.35104
0.984375	1.295	1.559	2.19	1.84875	1.00438		0.955	1.09917	1.19125		1.50667	1.33884	1.57583	1.35104
0.96125	1.09917	1.808	1.8375	1.79167	0.938333		0.96754	1.11104	1.215		1.71417	1.62143	1.99	1.37986
1.01313	0.788125	1.559	1.30667	1.67625	0.99575		0.938333	1.19125	1.19125		1.645	1.31429	1.65667	1.61042
0.96125		1.559	2.0225	1.67625	0.987188		0.949583	1.19125	1.3408		1.617	1.25595	1.783	1.39861
0.938333		1.727	1.745	1.83667	0.972708		0.975125	1.07062	1.15		1.6175	1.25655	0.973	1.45208
0.949583		1.808	2.09	1.8825	1.01313		0.935313	1.295	1.13882		1.73667	1.3875	1.8525	1.39167
0.995833		1.727	1.81417	1.84875	0.995833		0.926667	1.14583	1.17437		1.645	0.889286	1.645	1.19479
0.9475		1.616	0.906667	1.745	0.9525		1.0075	1.09917	1.1225		1.645	1.3875	0.9175	1.46894
1.03062		1.338	1.9525	1.88333	0.96475		1.03062	0.911042	1.295		1.61	1.4125	1.8175	1.42946
0.972708		1.643	1.60667	1.88333	0.972778		1.0475	1.08792	1.11636		1.68464	1.24018	1.61444	1.32222
0.984167		1.128	1.8825	0.8645	1.0075		0.95425	1.19167	1.13597		1.8175	1.45357	1.57583	1.46667
0.944063		1.56	1.856	1.9175	1.0475		0.938333	0.937083	1.20875		1.645	1.53571	1.99	1.35104
0.935313		1.643	1.27583	1.9175	1.01313		0.973864	1.08813	1.14583		1.645	1.34592	1.645	1.4375
1.03062		1.3604	1.8375	1.745	0.926667		0.995833	1.22625	1.11083		1.66833	1.32262	1.71375	1.32222
0.995625		1.808	1.755	1.88375	1.03062			1.19125	1.16214		1.645	1.19048	1.645	1.39167
0.984167		1.394	1.717	1.745	0.972917			1.295	1.215		1.78333	1.32222	1.617	1.45781
0.95425		1.643	1.64125	1.9525	0.952656			1.05333	1.19167		1.62167	1.19048	1.99	1.58125
0.980114		1.56	1.662	1.8825	0.975			0.845833	1.1225		1.61	1.38839	1.72222	1.4622
0.955521		1.3115	1.856	0.953333	0.978438			1.18	0.8225		1.68476	1.23	1.0834	1.45417
0.978542		1.284	1.8005	1.60667	0.972917			1.295	1.08813		1.59833	1.30929	1.67755	1.45516
0.96125		1.228	1.765	1.9525	0.957031			1.05333	0.745833		1.73667	1.22381	1.7	1.93333
0.96125		1.5605	1.445	1.80429	0.943958			1.07062	1.14542		0.9545	1.4125	1.59833	1.87569
0.980556		1.643	1.9175	1.65333	0.976071			1.16594	1.17437		1.60571	1.35476	1.645	1.40885
0.953611		1.328	1.80429	1.60667	0.995625			1.15409	1.1225		1.50667	0.888095	2.245	1.41806
0.978571		1.284	1.28667	1.65333	0.972917			0.953333	1.19188		1.645	0.990476	1.59917	1.725
0.951429		1.559	1.93	1.10667	1.03062			1.19125	1.215		1.59833	1.42143	1.9225	1.3881
0.964432		1.601	1.8825	1.60667	1.01313			1.178	1.19188		0.76667	1.25595	1.55333	1.46083
0.971923		1.4936	1.9525	1.745	0.926667			1.16023	1.13668		1.7825	1.36339	1.57583	1.23
0.9575		1.559	1.65333	1.69833	0.949583			1.15409	1.09917		1.11	1.32857	1.69167	1.725
0.972708		1.338	1.60667	1.9525	0.926667			1.11828	1.15688		1.83	1.33869	1.71417	1.65066
0.946429		1.5185	2.09	1.8	1.01313			1.1085	1.2375		1.875	1.26929	1.66115	1.46178
0.972708		1.228	2.0225	1.8825	0.995625			1.105	1.22625		1.67607	1.29838	1.78375	1.66875
0.951429		1.228	1.88375	1.9525	0.96475			1.07667	1.1225		1.8525	1.26964	1.30667	1.47639
0.946429		1.477	2.0225	1.71	0.995833			1.16875	1.14542		1.9225	1.05595	1.57625	1.36833
0.96825		1.394	1.69833	2.09	0.995625			1.14	1.22625		1.99	1.35476	1.68273	1.61042
0.976071		1.228	1.88375	1.745	0.982			1.14	1.14583		1.67135	1.08929	1.7825	1.41806
0.965625		1.228	0.89	1.745	0.95425			1.07667	1.215		1.665	1.23	1.39917	1.725
0.978542		1.394	1.71	2.0225	0.989			1.1225	1.1225		1.78333	1.23	1.73188	1.35104
0.965139		1.2695	1.8825	1.9525	0.938333			1.15688	1.22625		1.59	1.45357	1.645	1.61042
0.973864		1.284	1.93	1.9525	1.01313			1.26125	1.07667		1.645	1.4375	1.11	1.36833
0.980114		1.394	1.83667	1.8825	1.0475			1.14257	1.05333		1.61062	1.4375	1.73667	1.4375
0.967083		1.808	1.9525	1.975	0.995625			1.09917	1.07667		1.645	1.22381	1.7375	1.44528
0.97		1.394	1.69833	1.83667	0.949583			1.09958	1.15708		1.59	1.35476	1.54125	1.32222
0.99575		1.727	1.65333	2.09	1.01313			1.26125	1.07062		0.906667	1.38786	1.50667	1.46667
0.96375		1.228	1.828	1.3825	0.995625			1.05333	1.19125		1.72429	0.744444	1.61444	1.4375
0.949583		1.643	1.725	1.883	0.972917			1.07062	1.09917		1.685	0.82381	1.783	1.81042
0.99575		1.601	0.906667	1.9525	0.995625			1.1225	1.18		1.645	1.3881	1.04875	1.40885
0.95625		1.394	1.745	1.9525	0.972708			1.26125	1.3225		1.71375	1.3875	1.76357	1.39931
1.01313		1.338	1.45333	2.0225	1.01313			1.1225	1.17437		1.273	1.18929	1.99	1.38021
0.964871		1.338	1.8825	1.828	1.01313			1.11575	1.1225		1.756		1.99	1.25922
0.974615		1.338	1.88375	2.0225	0.96125			1.13471	1.05333		1.6315		1.7825	1.16875
0.96125		1.284	1.86	1.88333	0.995833			0.899167	0.805		1.83		1.23
0.995833		1.808	1.8825	1.69917	1.03062			1.17437	1.415		1.62167		1.645
0.935313		1.4936	2.2225	2.09	1.03062			1.05708	1.05333		1.3935		1.625
1.0475		1.284	1.81417	1.445	1.00438			1.1225	1.1225		1.61062		1.50667
1.03062		1.48667	1.8825	1.745	0.944063			1.13654	1.07667		1.68		1.66833
1.01875		1.35733	1.88375	1.765	0.97			1.20875	1.1225		1.74429		1.673
1.03062		1.808	1.00667	1.8825	0.96125			0.876667	1.06214		1.66727
0.96625		1.67	1.717	1.79167	0.96125			1.1225	1.22625		1.67476
1.01313		1.559	1.39167	1.88333	0.938333			1.1085	1.22625		1.645
0.995625		1.4936	1.828	1.37625	0.995938			1.16833	0.937183		1.756
0.926667		1.394	1.77267	2.09	0.968808			1.19125	1.1425		1.71375
0.96825		1.47714	1.745	1.69833	1.03062			1.09917	1.19125		1.78375
0.946429		1.45	1.162	1.773	1.01313			1.14844	0.953333		1.78333
1.03062		1.284	1.745	1.8825	0.938333			1.19188	1.19125		1.55333
0.959		1.727	1.745	1.8825	0.97			0.970625	1.05333		1.59833
0.944063		1.34686	1.828	1.88333	0.95625			1.16875			1.7825
1.0475			1.828	1.88333	0.96825						0.8825
0.949583				1.462	0.99575						0.798333
1.01313				2.09	0.995625						1.66833
0.99575				1.8	0.966825						1.673
0.978542				1.71	0.9475
0.967083				1.745	0.968167
0.938333				1.828	0.935313
1.03062				1.17625	0.96825
0.976071				1.35333	0.97125
0.995833				1.8825	0.965139
0.972917				1.65333	0.96125
0.949583				1.883	0.97
1.0475				1.83667	0.984167
1.10833				1.93	0.9689
1.12655				1.8825	0.984375
0.861275				1.88375	0.96125
1.05917				1.745	0.96125
1.07535				1.81375	0.944063
1.082				1.9525	0.984306
1.0442				1.25333	0.957031
1.20215				1.67625	1.01313
1.07705				1.745	0.966635
1.1018				2.0225	0.99575
1.02029					0.926667
1.07705					0.995625
1.0523					1.01875
1.03109					0.926667
1.02029					0.926667
1.0523					1.03062
1.12655					1.03062
1.06742					0.970074
1.0028					0.955417
1.08431					0.9575
1.0523					1.01313
1.06175					0.972813
0.9776					0.984375
1.08965					0.982969
1.0523					0.949583
1.0607					0.958839
1.127					0.95425
1.07954					1.03062
1.12722					0.935313
0.9326					1.0475
1.12655					0.952656
1.01517					0.982
1.09305					0.957031
1.14545					0.974219
1.12655					1.01313
1.0775					1.01313
1.16435					0.995625
1.0649					0.96125
1.12655					0.944063
1.20215					0.95425
1.0523					0.946429
1.0712					0.9525
1.09712					1.0075
1.12655					1.00438
1.0226					1.0475
1.0712					0.952656
1.16435					0.96125
1.1018					0.926667
1.12655					1.0475
1.0523					0.938333
1.127					0.949583
1.0523					0.944063
1.12682					0.977212
1.0577					1.03062
1.0028					0.972708
1.16435					0.926667
1.16435					0.96125
1.1018					0.967173
					0.9475
					0.926667
					0.938333
					0.984167
					0.96125
					0.995938
					0.972917
					0.995625
					0.96125
					1.0475
					0.96484
					1.03062
					0.987188
					1.0075
					0.96125
					0.976071
					0.926667
					0.946429
					1.0475
					0.938333
					0.978594
					1.0475
					0.938333
					0.967083
					0.949792
					0.975729
					1.01313
					0.984167
					1.0475
					1.0475
					0.96125
					0.975
					1.12667
					1.065
					1.1575
					1.102
					1.04208
					1.08792
					1.065
					1.18333
					1.25521
					1.16875
					1.22639
					1.215
					1.16875
					1.14931
					1.22625
					1.24583
					1.13993
					1.21198
					1.26458
					1.18104
					1.16172
					1.28438

## Sheet: Figure 5
Figure 5
The recombination frequencies of the isogenic streptomycin resistant (StrepR) total genomic DNA
	CFU/ml
WT(CLR)	Replicate 1	Replicate 2	Replicate 3	Mean	SD
plate without Strep(×107)	49	82	55
plate with Strep(×104)	26	67	17
frequency(×10-3)	0.530612	0.817073	0.309091	0.552259	0.254682
∆hopD(CLR)	Replicate 1	Replicate 2	Replicate 3	Mean	SD
plate without Strep(×107)	85	43	109
plate with Strep(×104)	79	34	76
frequency(×10-3)	0.929412	0.790698	0.697248	0.805786	0.116815
∆hopE(CLR)	Replicate 1	Replicate 2	Replicate 3	Mean	SD
plate without Strep(×107)	130	68	193
plate with Strep(×104)	112	72	64
frequency(×10-3)	0.861538	1.05882	0.331606	0.750656	0.376075
WT(Tc)	Replicate 1	Replicate 2	Replicate 3	Mean	SD
plate without Strep(×107)	79	211	45
plate with Strep(×104)	25	33	16
frequency(×10-3)	0.316456	0.156398	0.355556	0.276136	0.105523
∆hopD(Tc)	Replicate 1	Replicate 2	Replicate 3	Mean	SD
plate without Strep(×107)	66	137	80
plate with Strep(×104)	34	29	22
frequency(×10-3)	0.515152	0.211679	0.275	0.333943	0.160093
∆hopE(Tc)	Replicate 1	Replicate 2	Replicate 3	Mean	SD
plate without Strep(×107)	71	112	79
plate with Strep(×104)	13	60	74
frequency(×10-3)	0.183099	0.535714	0.936709	0.551841	0.377064
WT(RIF)	Replicate 1	Replicate 2	Replicate 3	Mean	SD
plate without Strep(×107)	171	173	192
plate with Strep(×104)	18	17	15
frequency(×10-3)	0.105263	0.0982659	0.078125	0.0938847	0.0140896
∆hopD(RIF)	Replicate 1	Replicate 2	Replicate 3	Mean	SD
plate without Strep(×107)	248	183	151
plate with Strep(×104)	29	35	22
frequency(×10-3)	0.116935	0.191257	0.145695	0.151296	0.0374759
∆hopE(RIF)	Replicate 1	Replicate 2	Replicate 3	Mean	SD
plate without Strep(×107)	154	66	233
plate with Strep(×104)	91	56	198
frequency(×10-3)	0.590909	0.848485	0.849785	0.76306	0.149088
WT(MTZ)	Replicate 1	Replicate 2	Replicate 3	Mean	SD
plate without Strep(×107)	137	163	95
plate with Strep(×104)	56	42	55
frequency(×10-3)	0.408759	0.257669	0.578947	0.415125	0.160734
∆hopD(MTZ)	Replicate 1	Replicate 2	Replicate 3	Mean	SD
plate without Strep(×107)	222	120	257
plate with Strep(×104)	108	78	58
frequency(×10-3)	0.486486	0.65	0.225681	0.454056	0.21401
∆hopE(MTZ)	Replicate 1	Replicate 2	Replicate 3	Replicate 4	Mean	SD
plate without Strep(×107)	282	201	188	123
plate with Strep(×104)	197	171	184	99
frequency(×10-3)	0.698582	0.850746	0.978723	0.804878	0.842684	0.140245						0.000804878

## Sheet:  Figure S1
Supplementary Figure S1
Single-cell level SNR
WT	∆hopA	∆hopB	∆hopC
5.85602	2.5475	2.2525	2.08
3.93077	2.34	3.08	2.19
3.726	2.34	2.425	2.09667
3.59443	2.24667	2.50857	2.4675
3.43581	2.40106	2.29667	2.56
2.95463	2.615	2.45308	2.2479
2.57137	2.20167	2.43	1.9825
2.41989	2.755	2.2525	2.134
2.26741	2.284	2.41333	2.00667
2.13353	2.39829	2.28	2.465
2.09655	2.06333	2.2525	2.09667
2.07845	2.24667	2.665	2.375
2.06111	2.48923	2.4825	2.00667
2.04913	2.48923	2.62	2.605
2.03051	3.03	2.32	2.15
2.02158	2.50167	2.4825	1.9825
2.02133	2.44692	2.39	2.28333
3.75956	2.755	2.2525	2.12
3.70524	2.3981	2.20667	2.26
3.35323	2.174	2.945	2.356
3.24957	2.6175	2.805	2.88
3.24735	2.4775	2.57333	2.88
3.2224	2.06333	2.1825	2.19
3.21076	2.1325	2.665	2.225
2.95632	2.34	2.45079	2.12889
2.9092	2.396	2.50857	2.37333
2.8909	2.43333	2.805	1.91333
2.87649	2.174	2.29667	2.19
2.72903	2.71	2.43557	2.30857
2.67803	2.27889	2.28	2.26
2.65697	2.39887	2.11333	2.26
2.4951	2.71	3.08	2.273
2.489	2.06333	2.45072	1.91333
2.3554	2.43333	2.39	1.91333
2.32768	2.40282	2.224	2.26
2.3105	2.39924	2.5275	2.65
2.28722	2.174	2.29667	2.08
2.26172	2.06333	2.45727	1.9825
3.94583	2.06333	2.1825	2.605
3.93141	2.45	2.29667	1.91333
3.91035	2.755	2.66667	2.605
3.84604	2.24667	2.20667	2.2825
3.83496	2.755	2.85	2.88
3.81722	2.40092	2.446	2.56
3.75846	3.03	2.805	2.28333
3.74183	2.6175	2.805	2.605
3.69859	2.41	2.39	2.745
3.68972	2.45	2.446	3.61333
3.56998	2.06333	3.08	3.98167
3.56333	2.15667	2.29667	4.35
3.51011	2.20167	2.28	3.21333
3.509	2.34	2.52833	3.5825
3.17306	2.43222	2.39	3.46
3.05443	2.27	2.48333	3.465
2.90698	2.29333	2.224	3.28333
2.85376	2.615	2.45489	3.38
2.80498	2.41	3.08	2.87333
2.80276	2.52333	2.42364	3.38
2.77504	2.34	2.39	2.565
2.77172	2.2025	2.805	1.43667
2.75287	2.31	2.47	2.066
2.72626	2.39458	2.665	1.68333
2.71517	2.15667	2.27143	1.63667
2.67415	2.43333	2.49091	2.266
2.703	2.34	3.08	1.88333
2.703	2.52444	2.5
2.67899	2.61667	2.735
2.66255	2.40727	2.665
2.5526	2.2025	2.224
2.52984	2.24833	2.52833
2.48055	2.39775	2.45015
2.47929	2.23	2.224
2.45401	1.54	2.32125
2.44895	1.8175	2.29833
2.44263	1.74667	2.48333
2.43126	2.115	2.39
3.0806	2.415	2.556
3.0755	3.65667	2.666
2.9684	3.74667	2.735
2.9582	3.73	2.5
2.9531	3.27	2.39
2.9327	3.31	2.48333
2.829	3.615	2.36
2.7848	3.755	3.724
2.7338	3.0025	3.6825
2.7185	3.695	4.16667
2.6862	3.485	3.70667
2.5349	3.3475	3.69
2.5315	3.255	3.965
2.472	2.84	3.64
2.4023	2.92	2.90667
3.3407	2.706	3.09
2.795	2.54	2.81333
2.693	2.35667	2.5825
2.65985		2.84998
2.44055		1.945
2.3819		1.39
2.2748		1.79
2.22635		2.78
2.22125
2.18045
2.13455
2.09375
2.05295
2.03255
2.0045
1.96625
1.94075
1.89995
1.89485
1.81835
1.8158
1.775
1.73675
1.70105
1.62455
1.61435
1.6067
1.6016
1.58375
1.57865
1.5761
1.5761
1.56845
1.52765
1.5149
1.50725
2.99262
2.96712
2.90975
2.90338
2.846
2.82687
2.80775
2.78225
2.744
2.73762
2.72487
2.62925
2.591
2.57825
2.55912
2.48263
2.48263
2.42525
2.36788
2.32325
2.31688
2.25312
2.24675
2.24675
2.22763
2.22763
2.22125
2.21488
2.21488
2.19575
2.15112
2.132
2.11925
2.1065
2.07463
2.06825
2.0555
2.0555
2.03638
2.03638
2.01725
2.01087
2.01087
2.0045
1.99175
1.96625
1.96625
1.9535
1.94075
1.93437
1.92162
0.7805
0.77795
0.774125
0.77285
0.77285
0.769025
0.766475
0.76265
0.7601
0.7601
0.7601
0.756275

## Sheet: Figure S2
Figure S2
The recombination frequencies of the isogenic streptomycin resistant (StrepR) total genomic DNA
	CFU/ml
∆hopA (Ø)	Replicate 1	Replicate 2	Replicate 3	Replicate 4	Mean	SD
plate without Strep(×107)	154	221	97	137
plate with Strep(×104)	89	259	130	195
frequency(×10-3)	0.577922	1.17195	1.34021	1.42336	1.12836	0.381569
	CFU/ml
∆hopA (Strep)	Replicate 1	Replicate 2	Replicate 3	Replicate 4	Mean	SD
plate without Strep(×107)	31	126	77	161
plate with Strep(×104)	10	13	12	8
frequency(×10-3)	0.322581	0.103175	0.155844	0.0496894	0.157822	0.11808
	CFU/ml
∆hopB (Ø)	Replicate 1	Replicate 2	Replicate 3	Replicate 4	Mean	SD
plate without Strep(×107)	132	279	44	82
plate with Strep(×104)	152	303	56	146
frequency(×10-3)	1.15152	1.08602	1.27273	1.78049	1.32269	0.314848
	CFU/ml
∆hopB (Strep)	Replicate 1	Replicate 2	Replicate 3	Replicate 4	Mean	SD
plate without Strep(×107)	62	190	111	162
plate with Strep(×104)	10	25	14	18
frequency(×10-3)	0.16129	0.131579	0.126126	0.111111	0.132527	0.0210384
	CFU/ml
∆hopC (Ø)	Replicate 1	Replicate 2	Replicate 3	Replicate 4	Mean	SD
plate without Strep(×107)	139	212	64	162
plate with Strep(×104)	186	258	98	204
frequency(×10-3)	1.33813	1.21698	1.53125	1.25926	1.3364	0.139261
	CFU/ml
∆hopC (Strep)	Replicate 1	Replicate 2	Replicate 3	Replicate 4	Mean	SD
plate without Strep(×107)	234	127	159	322
plate with Strep(×104)	52	17	15	58
frequency(×10-3)	0.222222	0.133858	0.0943396	0.180124	0.157636	0.0555245
The recombination frequencies of 1368-mer double-stranded DNA coding for streptomycin resistance
∆hopA (Ø)	Replicate 1	Replicate 2	Replicate 3	Mean	SD
plate without Strep(×107)	67	53	28
plate with Strep(×102)	288	322	157
frequency(×10-5)	4.29851	6.07547	5.60714	5.32704	0.921001
∆hopA (Strep)	Replicate 1	Replicate 2	Replicate 3	Mean	SD
plate without Strep(×107)	83	211	268
plate with Strep(×102)	59	98	174
frequency(×10-5)	0.710843	0.464455	0.649254	0.608184	0.128226
∆hopB (Ø)	Replicate 1	Replicate 2	Replicate 3	Mean	SD
plate without Strep(×107)	129	57	44
plate with Strep(×102)	214	286	221
frequency(×10-5)	1.65891	5.01754	5.02273	3.89973	1.9406
∆hopB (Strep)	Replicate 1	Replicate 2	Replicate 3	Mean	SD
plate without Strep(×107)	32	57	89
plate with Strep(×102)	13	23	63
frequency(×10-5)	0.40625	0.403509	0.707865	0.505875	0.174934
∆hopC (Ø)	Replicate 1	Replicate 2	Replicate 3	Mean	SD
plate without Strep(×107)	13	42	84
plate with Strep(×102)	74	89	144
frequency(×10-5)	5.69231	2.11905	1.71429	3.17521	2.18924
∆hopC (Strep)	Replicate 1	Replicate 2	Replicate 3	Mean	SD
plate without Strep(×107)	66	155	278
plate with Strep(×102)	13	62	222
frequency(×10-5)	0.19697	0.4	0.798561	0.465177	0.306046

## Sheet: Figure S3
Supplementary Figure S3
Single cell-level quantification of sfGFP intracellular fluorescence (SNR)
WT		∆hopE
Ø	Streptomycin	Ø	Streptomycin
2.065	1.36357	1.95302	1.52333
2.012	1.4175	1.724	2.13
2.066	1.38333	2.305	1.9
1.79	1.15333	2.166	1.7175
1.83667	1.2625	1.946	1.47964
1.84756	1.33667	1.89	1.855
2.0675	1.30429	2.165	1.48611
1.79	1.20571	2.58	1.50034
1.9975	1.27958	1.70667	1.9
1.5825	1.3825	1.89	1.55
1.60667	1.31375	1.88857	2.13
1.79	1.2728	1.69	1.44
2.135	1.21063	2.105	1.25667
2.205	1.31961	2.38	1.48611
1.69667	1.36	2.105	1.53167
1.60667	1.31375	2.06	1.53167
1.9275	1.328	1.87333	1.44
1.734	1.2649	1.41333	2.13
1.92833	1.59	1.635	1.995
1.88333	1.10667	1.746	1.51
1.84792	1.19833	2.245	1.41
1.846	1.27084	1.8975	1.34667
2.16	1.10667	1.62	1.63857
2.135	1.31375	2.06	1.16333
1.60667	1.30667	1.8275	1.30167
1.79	1.10667	1.73667	1.16333
2.06667	1.3	1.72733	1.59444
2.205	1.59	1.75043	1.7175
1.75625	1.245	1.965	1.39417
1.69833	1.31375	1.69	1.44
1.88333	1.43	1.69	1.71667
1.79	1.28	1.76	1.785
1.8921	1.3825	1.69	1.53333
2.065	1.29167	2.105	1.50156
2.48	1.4175	1.69	1.81
1.6525	1.59	1.78333	1.62333
1.97333	1.17583	1.92	1.34667
1.84416	1.27442	1.856	1.81
1.89375	1.475	1.96667	1.16333
2.065	1.19833	1.96667	1.6475
2.135	1.17625	2.105	1.496
1.6525	1.245	1.74557	1.855
2.48	1.34875	1.8975	1.81
1.956	1.38333	1.92	1.9
1.68	1.15333	1.746	1.44
1.84878	1.23273	1.76	1.30167
1.5825	1.19833	1.59667	1.44
1.86239	1.38333	1.765	1.662
2.0675	1.17625	1.21333	1.274
1.79	1.4175	1.7675	1.44
1.89375	1.38333	1.3525	1.496
1.79	1.10667	1.28	1.60167
1.86	1.15333	1.446	1.384
2.48	1.59	1.44286	1.44
1.9275	1.33722	1.1825	1.715
1.9	1.29167	1.34907	1.34833
1.72	1.19833	1.75	1.49421
1.8171	1.245	1.22818	1.995
1.8921	1.29167	1.09	1.34667
1.9975	1.43	0.834	1.71667
1.956	1.38375	1.305	1.50167
1.5825	1.10667	0.513333	1.3025
1.81546	1.3825		1.57875
2.48	1.27699		1.785
1.98857	1.10667		1.579
1.79	1.4525		1.855
1.85917	1.3825		1.62333
2.16	1.4525		1.662
1.68	1.3825		2.13
1.72	1.3825		1.625
1.85938	1.4525		1.54375
1.72	1.2825		1.53167
1.69667	1.3525		1.6475
1.79	1.2825		1.4624
2.012	1.09		1.37
1.79	1.19167		1.53333
1.4825	1.2		1.44
0.69	1.2525		1.715
1.765	1.045
1.30667	0.906667
1.21333	1.3225
1.5275	1.23
1.28	1.1825
0.845	1.07549
0.705	1.1375
	0.981369
	1.04875
	0.74125
	0.828125
	0.8825
	1.0225
	0.8525
